# Supplementary material for: rac-2-[2-(4-Fluoro­phen­yl)-2-oxo-1-phenyl­eth­yl]-4-methyl-3-oxo-N-phenyl­penta­namide
Source: Acta Crystallogr Sect E Struct Rep Online. 2010 Nov 13;66(Pt 12):o3168. doi: 10.1107/S1600536810046271 (PMC3011484; doi:10.1107/S1600536810046271)
Supplement: Supplementary file 1 [file e-66-o3168-sup1.cif]

##############################################################################
###                                                                        ###
###        Electronic paper (Acta Crystallographica Section E)             ###
###                                                                        ###
##############################################################################
#                                                                            #
# This CIF contains the data in a paper accepted for publication in Acta     #
# Crystallographica Section E. It conforms to the requirements of Notes      #
# for Authors for Section E, and has been peer reviewed under the auspices   #
# of the IUCr Commission on Journals.                                        #
#                                                                            #
# Full details of the Crystallographic Information File format               #
# are given in the paper "The Crystallographic Information File (CIF):       #
# a New Standard Archive File for Crystallography" by S. R. Hall, F. H.      #
# Allen and I. D. Brown [Acta Cryst. (1991), A47, 655-685].                  #
#                                                                            #
# The current version of the core CIF dictionary is obtainable from          #
# ftp://ftp.iucr.org/pub/cif_core.dic. The current version number is 2.4.    #
#                                                                            #
# Software is freely available for graphical display of the structure(s) in  #
# this CIF.  For information consult the CIF home page http://www.iucr.org/  #
# cif/home.html                                                              #
#                                                                            #
# This file may be used for bona fide research purposes within the           #
# scientific community so long as proper attribution is given to the journal # 
# article from which it was obtained.                                        #
#                                                                            #
##############################################################################
                                             
data_I
_audit_creation_method     SHELXL-97
_chemical_name_systematic
;
<i>rac</i>-2-[2-(4-Fluorophenyl)-2-oxo-1-phenylethyl]-4-methyl-3-oxo-
<i>N</i>-phenylpentanamide
;
_chemical_name_common     ?
_chemical_formula_moiety     'C26 H24 F N O3'
_chemical_formula_sum     'C26 H24 F N O3'
_chemical_formula_iupac     'C26 H24 F N O3'
_chemical_formula_weight     417.46
_chemical_melting_point     ?
_symmetry_cell_setting     monoclinic
_symmetry_space_group_name_H-M     'P 21/n'
_symmetry_space_group_name_Hall     '-P 2yn'
loop_
    _symmetry_equiv_pos_as_xyz
    'x, y, z'
    '-x+1/2, y+1/2, -z+1/2'
    '-x, -y, -z'
    'x-1/2, -y-1/2, z-1/2'
_cell_length_a     14.1694(14)
_cell_length_b     9.8307(9)
_cell_length_c     16.6367(16)
_cell_angle_alpha     90.00
_cell_angle_beta     99.651(2)
_cell_angle_gamma     90.00
_cell_volume     2284.6(4)
_cell_formula_units_Z     4
_cell_measurement_reflns_used     2549
_cell_measurement_theta_min     2.42
_cell_measurement_theta_max     21.78
_cell_measurement_temperature     173(2)
_exptl_crystal_description     prism
_exptl_crystal_colour     colourless
_exptl_crystal_size_max     0.15
_exptl_crystal_size_mid     0.10
_exptl_crystal_size_min     0.05
_exptl_crystal_density_diffrn     1.214
_exptl_crystal_density_meas     ?
_exptl_crystal_density_method     'not measured'
_exptl_crystal_F_000     880
_exptl_absorpt_coefficient_mu     0.084
_exptl_absorpt_correction_type     multi-scan
_exptl_absorpt_process_details     '(SADABS; Bruker, 2005)'
_exptl_absorpt_correction_T_min     0.990
_exptl_absorpt_correction_T_max     0.996
_exptl_special_details
;
;
_diffrn_ambient_temperature     173(2)
_diffrn_radiation_type     MoK\a
_diffrn_radiation_wavelength     0.71073
_diffrn_radiation_source     'fine-focus sealed tube'
_diffrn_radiation_monochromator     graphite
_diffrn_measurement_device_type     'Bruker SMART CCD area-detector'
_diffrn_measurement_method     '\f and \w'
_diffrn_detector_area_resol_mean     ?
_diffrn_reflns_number     10555
_diffrn_reflns_av_R_equivalents     0.0265
_diffrn_reflns_av_sigmaI/netI     0.0310
_diffrn_reflns_theta_min     1.75
_diffrn_reflns_theta_max     24.49
_diffrn_reflns_theta_full     24.49
_diffrn_measured_fraction_theta_max     0.999
_diffrn_measured_fraction_theta_full     0.999
_diffrn_reflns_limit_h_min     -16
_diffrn_reflns_limit_h_max     15
_diffrn_reflns_limit_k_min     -11
_diffrn_reflns_limit_k_max     11
_diffrn_reflns_limit_l_min     -14
_diffrn_reflns_limit_l_max     19
_diffrn_standards_number     ?
_diffrn_standards_interval_count     ?
_diffrn_standards_interval_time     ?
_diffrn_standards_decay_%     ?
_refine_special_details
;
Refinement of <i>F</i>^2^ against ALL reflections. The weighted <i>R</i>-factor
<i>wR</i> and goodness of fit <i>S</i> are based on <i>F</i>^2^, conventional
<i>R</i>-factors <i>R</i> are based on <i>F</i>, with <i>F</i> set to zero for
negative <i>F</i>^2^. The threshold expression of <i>F</i>^2^ >
\s(<i>F</i>^2^) is used only for calculating <i>R</i>-factors(gt) <i>etc</i>.
and is not relevant to the choice of reflections for refinement.
<i>R</i>-factors based on <i>F</i>^2^ are statistically about twice as large
as those based on <i>F</i>, and <i>R</i>- factors based on ALL data will be
even larger.
;
_reflns_number_total     3792
_reflns_number_gt     2493
_reflns_threshold_expression     I>2sigma(I)
_refine_ls_structure_factor_coef     Fsqd
_refine_ls_matrix_type     full
_refine_ls_R_factor_all     0.0956
_refine_ls_R_factor_gt     0.0667
_refine_ls_wR_factor_gt     0.1974
_refine_ls_wR_factor_ref     0.2265
_refine_ls_goodness_of_fit_ref     1.060
_refine_ls_restrained_S_all     1.061
_refine_ls_number_reflns     3792
_refine_ls_number_parameters     275
_refine_ls_number_restraints     1
_refine_ls_hydrogen_treatment     constr
_refine_ls_weighting_scheme     calc
_refine_ls_weighting_details
         'calc w=1/[\s^2^(Fo^2^)+(0.1129P)^2^+1.1017P] where P=(Fo^2^+2Fc^2^)/3'
_atom_sites_solution_hydrogens     geom
_atom_sites_solution_primary     direct
_atom_sites_solution_secondary     difmap
_refine_ls_shift/su_max     0.000
_refine_ls_shift/su_mean     0.000
_refine_diff_density_max     0.780
_refine_diff_density_min     -0.677
_refine_ls_extinction_method     none
_refine_ls_extinction_coef     ?
loop_
    _atom_type_symbol
    _atom_type_description
    _atom_type_scat_dispersion_real
    _atom_type_scat_dispersion_imag
    _atom_type_scat_source
    'C' 'C' 0.0033 0.0016
                         'International Tables Vol C Tables 4.2.6.8 and 6.1.1.4'
    'H' 'H' 0.0000 0.0000
                         'International Tables Vol C Tables 4.2.6.8 and 6.1.1.4'
    'N' 'N' 0.0061 0.0033
                         'International Tables Vol C Tables 4.2.6.8 and 6.1.1.4'
    'O' 'O' 0.0106 0.0060
                         'International Tables Vol C Tables 4.2.6.8 and 6.1.1.4'
    'F' 'F' 0.0171 0.0103
                         'International Tables Vol C Tables 4.2.6.8 and 6.1.1.4'
_computing_data_collection     'SMART (Bruker, 2005)'
_computing_cell_refinement     'SAINT (Bruker, 2005)'
_computing_data_reduction     'SAINT (Bruker, 2005)'
_computing_structure_solution     'SHELXS97 (Sheldrick, 2008)'
_computing_structure_refinement     'SHELXL97 (Sheldrick, 2008)'
_computing_molecular_graphics     'SHELXTL (Sheldrick, 2008)'
_computing_publication_material     'SHELXL97 (Sheldrick, 2008)'
loop_
    _atom_site_type_symbol
    _atom_site_label
    _atom_site_fract_x
    _atom_site_fract_y
    _atom_site_fract_z
    _atom_site_U_iso_or_equiv
    _atom_site_adp_type
    _atom_site_calc_flag
    _atom_site_refinement_flags
    _atom_site_occupancy
    _atom_site_disorder_assembly
    _atom_site_disorder_group
    C C1 0.0713(3) 0.2839(5) 0.9806(3) 0.0948(13) Uani d . 1 . .
    H H1A 0.0361 0.2691 1.0236 0.114 Uiso calc R 1 . .
    C C2 0.0430(3) 0.3814(5) 0.9239(3) 0.0996(14) Uani d . 1 . .
    H H2A -0.0107 0.4368 0.9286 0.120 Uiso calc R 1 . .
    C C3 0.0911(2) 0.4006(4) 0.8599(2) 0.0769(10) Uani d . 1 . .
    H H3A 0.0698 0.4674 0.8196 0.092 Uiso calc R 1 . .
    C C4 0.1710(2) 0.3222(3) 0.85420(17) 0.0521(7) Uani d . 1 . .
    C C5 0.2012(3) 0.2269(3) 0.9127(2) 0.0763(10) Uani d . 1 . .
    H H5A 0.2569 0.1745 0.9100 0.092 Uiso calc R 1 . .
    C C6 0.1503(4) 0.2071(4) 0.9758(2) 0.0958(14) Uani d . 1 . .
    H H6A 0.1705 0.1398 1.0159 0.115 Uiso calc R 1 . .
    C C7 0.2586(2) 0.2567(3) 0.74381(17) 0.0499(7) Uani d . 1 . .
    C C8 0.2898(2) 0.3116(3) 0.66692(17) 0.0546(7) Uani d . 1 . .
    H H8A 0.2728 0.4103 0.6617 0.066 Uiso calc R 1 . .
    C C9 0.2357(2) 0.2362(3) 0.59207(18) 0.0617(8) Uani d . 1 . .
    H H9A 0.2563 0.1388 0.5948 0.074 Uiso calc R 1 . .
    C C10 0.1280(3) 0.2419(4) 0.5882(2) 0.0743(10) Uani d . 1 . .
    C C11 0.0794(4) 0.3651(5) 0.5882(3) 0.1127(15) Uani d . 1 . .
    H H11A 0.1140 0.4482 0.5908 0.135 Uiso calc R 1 . .
    C C12 -0.0191(4) 0.3675(8) 0.5845(4) 0.142(2) Uani d . 1 . .
    H H12A -0.0511 0.4524 0.5845 0.170 Uiso calc R 1 . .
    C C13 -0.0706(5) 0.2506(10) 0.5810(4) 0.146(2) Uani d . 1 . .
    H H13A -0.1381 0.2531 0.5782 0.175 Uiso calc R 1 . .
    C C14 -0.0231(5) 0.1283(8) 0.5815(3) 0.131(2) Uani d . 1 . .
    H H14A -0.0580 0.0456 0.5793 0.158 Uiso calc R 1 . .
    C C15 0.0746(3) 0.1249(5) 0.5851(2) 0.0931(12) Uani d . 1 . .
    H H15A 0.1059 0.0394 0.5855 0.112 Uiso calc R 1 . .
    C C16 0.3973(2) 0.2978(3) 0.6729(2) 0.0695(9) Uani d . 1 . .
    C C17 0.4603(3) 0.3732(5) 0.7404(3) 0.1074(10) Uani d U 1 . .
    H H17A 0.4183 0.4299 0.7697 0.129 Uiso calc R 1 . .
    C C18 0.5129(5) 0.2730(6) 0.8006(4) 0.168(3) Uani d U 1 . .
    H H18A 0.5533 0.3225 0.8447 0.253 Uiso calc R 1 . .
    H H18B 0.5531 0.2142 0.7728 0.253 Uiso calc R 1 . .
    H H18C 0.4665 0.2173 0.8234 0.253 Uiso calc R 1 . .
    C C19 0.5271(3) 0.4666(5) 0.7060(3) 0.1074(10) Uani d . 1 . .
    H H19A 0.5669 0.5158 0.7505 0.161 Uiso calc R 1 . .
    H H19B 0.4898 0.5319 0.6690 0.161 Uiso calc R 1 . .
    H H19C 0.5681 0.4133 0.6759 0.161 Uiso calc R 1 . .
    C C20 0.2594(3) 0.2989(3) 0.5144(2) 0.0752(10) Uani d . 1 . .
    C C21 0.2747(2) 0.2140(3) 0.44349(17) 0.0595(8) Uani d . 1 . .
    C C22 0.2713(2) 0.0741(3) 0.44226(19) 0.0632(8) Uani d . 1 . .
    H H22A 0.2592 0.0261 0.4890 0.076 Uiso calc R 1 . .
    C C23 0.2853(3) 0.0031(4) 0.3737(2) 0.0784(10) Uani d . 1 . .
    H H23A 0.2820 -0.0934 0.3725 0.094 Uiso calc R 1 . .
    C C24 0.3038(3) 0.0743(4) 0.3080(2) 0.0821(11) Uani d . 1 . .
    C C25 0.3089(3) 0.2124(4) 0.3068(2) 0.0882(11) Uani d . 1 . .
    H H25A 0.3221 0.2593 0.2600 0.106 Uiso calc R 1 . .
    C C26 0.2945(3) 0.2819(4) 0.3749(2) 0.0776(10) Uani d . 1 . .
    H H26A 0.2980 0.3784 0.3754 0.093 Uiso calc R 1 . .
    N N1 0.21798(16) 0.3485(2) 0.78690(14) 0.0535(6) Uani d . 1 . .
    H H1 0.2207 0.4340 0.7719 0.066(9) Uiso calc R 1 . .
    O O1 0.26887(16) 0.13615(19) 0.76232(13) 0.0648(6) Uani d . 1 . .
    O O2 0.2615(3) 0.4226(3) 0.50929(17) 0.1281(13) Uani d . 1 . .
    O O3 0.4304(2) 0.2291(3) 0.62480(19) 0.1088(11) Uani d . 1 . .
    F F1 0.3192(2) 0.0052(3) 0.24109(15) 0.1311(11) Uani d . 1 . .
loop_
    _atom_site_aniso_label
    _atom_site_aniso_U_11
    _atom_site_aniso_U_22
    _atom_site_aniso_U_33
    _atom_site_aniso_U_12
    _atom_site_aniso_U_13
    _atom_site_aniso_U_23
    C1 0.107(3) 0.106(3) 0.087(3) -0.021(3) 0.061(3) -0.016(3)
    C2 0.066(2) 0.147(4) 0.092(3) 0.020(2) 0.032(2) -0.018(3)
    C3 0.069(2) 0.094(3) 0.071(2) 0.0213(19) 0.0209(17) -0.0039(19)
    C4 0.0572(17) 0.0468(15) 0.0567(17) -0.0004(13) 0.0220(13) -0.0059(13)
    C5 0.106(3) 0.0581(19) 0.075(2) 0.0208(18) 0.045(2) 0.0083(17)
    C6 0.160(4) 0.064(2) 0.080(3) 0.010(2) 0.066(3) 0.0072(19)
    C7 0.0563(16) 0.0431(16) 0.0535(16) -0.0041(12) 0.0186(13) -0.0047(12)
    C8 0.0694(19) 0.0447(15) 0.0550(17) -0.0097(13) 0.0256(14) -0.0043(13)
    C9 0.089(2) 0.0455(16) 0.0534(17) -0.0118(15) 0.0210(15) -0.0043(13)
    C10 0.086(2) 0.080(2) 0.0550(19) -0.017(2) 0.0062(16) 0.0002(16)
    C11 0.095(3) 0.098(3) 0.139(4) 0.002(3) 0.001(3) 0.005(3)
    C12 0.087(4) 0.169(6) 0.163(6) 0.025(4) 0.003(3) 0.013(4)
    C13 0.090(4) 0.215(8) 0.125(5) -0.029(5) 0.001(3) 0.002(5)
    C14 0.107(4) 0.173(6) 0.113(4) -0.059(4) 0.015(3) 0.000(4)
    C15 0.103(3) 0.101(3) 0.077(2) -0.038(2) 0.018(2) -0.002(2)
    C16 0.077(2) 0.067(2) 0.073(2) -0.0159(17) 0.0366(18) -0.0126(17)
    C17 0.098(2) 0.116(2) 0.111(2) -0.0421(18) 0.0240(18) -0.0169(19)
    C18 0.165(6) 0.151(6) 0.163(6) 0.002(4) -0.051(5) 0.006(4)
    C19 0.098(2) 0.116(2) 0.111(2) -0.0421(18) 0.0240(18) -0.0169(19)
    C20 0.117(3) 0.0525(19) 0.061(2) -0.0195(18) 0.0282(19) -0.0035(15)
    C21 0.070(2) 0.0604(19) 0.0477(16) -0.0125(15) 0.0091(14) -0.0014(14)
    C22 0.071(2) 0.061(2) 0.0578(18) -0.0119(15) 0.0107(15) -0.0049(15)
    C23 0.096(3) 0.068(2) 0.072(2) -0.0158(19) 0.0166(19) -0.0157(18)
    C24 0.097(3) 0.096(3) 0.055(2) -0.012(2) 0.0169(18) -0.025(2)
    C25 0.121(3) 0.095(3) 0.051(2) -0.015(2) 0.0210(19) -0.0007(19)
    C26 0.112(3) 0.068(2) 0.0532(19) -0.0108(19) 0.0178(18) 0.0008(16)
    N1 0.0659(15) 0.0405(13) 0.0598(14) 0.0020(11) 0.0268(12) 0.0001(11)
    O1 0.0940(16) 0.0417(12) 0.0663(13) 0.0069(10) 0.0355(11) 0.0004(9)
    O2 0.261(4) 0.0547(16) 0.0844(19) -0.0303(19) 0.076(2) -0.0051(13)
    O3 0.0924(19) 0.129(2) 0.121(2) -0.0246(17) 0.0629(18) -0.0555(19)
    F1 0.195(3) 0.128(2) 0.0799(16) -0.0225(19) 0.0503(17) -0.0418(15)
_geom_special_details
;
All e.s.d.'s (except the e.s.d. in the dihedral angle between two l.s. planes)
are estimated using the full covariance matrix. The cell e.s.d.'s are taken
into account individually in the estimation of e.s.d.'s in distances, angles
and torsion angles; correlations between e.s.d.'s in cell parameters are only
used when they are defined by crystal symmetry. An approximate (isotropic)
treatment of cell e.s.d.'s is used for estimating e.s.d.'s involving l.s.
planes.
;
loop_
    _geom_bond_atom_site_label_1
    _geom_bond_atom_site_label_2
    _geom_bond_site_symmetry_2
    _geom_bond_distance
    _geom_bond_publ_flag
    C1 C2 . 1.357(6) ?
    C1 C6 . 1.363(6) ?
    C1 H1A . 0.9500 ?
    C2 C3 . 1.370(5) ?
    C2 H2A . 0.9500 ?
    C3 C4 . 1.387(4) ?
    C3 H3A . 0.9500 ?
    C4 C5 . 1.366(4) ?
    C4 N1 . 1.419(3) ?
    C5 C6 . 1.383(5) ?
    C5 H5A . 0.9500 ?
    C6 H6A . 0.9500 ?
    C7 O1 . 1.227(3) ?
    C7 N1 . 1.341(3) ?
    C7 C8 . 1.521(4) ?
    C8 C16 . 1.516(5) ?
    C8 C9 . 1.539(4) ?
    C8 H8A . 1.0000 ?
    C9 C10 . 1.517(5) ?
    C9 C20 . 1.520(4) ?
    C9 H9A . 1.0000 ?
    C10 C15 . 1.372(5) ?
    C10 C11 . 1.394(6) ?
    C11 C12 . 1.387(7) ?
    C11 H11A . 0.9500 ?
    C12 C13 . 1.357(8) ?
    C12 H12A . 0.9500 ?
    C13 C14 . 1.377(8) ?
    C13 H13A . 0.9500 ?
    C14 C15 . 1.376(7) ?
    C14 H14A . 0.9500 ?
    C15 H15A . 0.9500 ?
    C16 O3 . 1.201(4) ?
    C16 C17 . 1.507(6) ?
    C17 C19 . 1.499(6) ?
    C17 C18 . 1.509(7) ?
    C17 H17A . 1.0000 ?
    C18 H18A . 0.9800 ?
    C18 H18B . 0.9800 ?
    C18 H18C . 0.9800 ?
    C19 H19A . 0.9800 ?
    C19 H19B . 0.9800 ?
    C19 H19C . 0.9800 ?
    C20 O2 . 1.220(4) ?
    C20 C21 . 1.490(4) ?
    C21 C22 . 1.375(4) ?
    C21 C26 . 1.390(4) ?
    C22 C23 . 1.379(4) ?
    C22 H22A . 0.9500 ?
    C23 C24 . 1.361(5) ?
    C23 H23A . 0.9500 ?
    C24 F1 . 1.352(4) ?
    C24 C25 . 1.360(6) ?
    C25 C26 . 1.368(5) ?
    C25 H25A . 0.9500 ?
    C26 H26A . 0.9500 ?
    N1 H1 . 0.8800 ?
loop_
    _geom_angle_atom_site_label_1
    _geom_angle_atom_site_label_2
    _geom_angle_atom_site_label_3
    _geom_angle_site_symmetry_1
    _geom_angle_site_symmetry_3
    _geom_angle
    _geom_angle_publ_flag
    C2 C1 C6 . . 120.0(3) ?
    C2 C1 H1A . . 120.0 ?
    C6 C1 H1A . . 120.0 ?
    C1 C2 C3 . . 120.7(4) ?
    C1 C2 H2A . . 119.7 ?
    C3 C2 H2A . . 119.7 ?
    C2 C3 C4 . . 119.7(4) ?
    C2 C3 H3A . . 120.2 ?
    C4 C3 H3A . . 120.2 ?
    C5 C4 C3 . . 119.6(3) ?
    C5 C4 N1 . . 123.7(3) ?
    C3 C4 N1 . . 116.7(3) ?
    C4 C5 C6 . . 119.8(3) ?
    C4 C5 H5A . . 120.1 ?
    C6 C5 H5A . . 120.1 ?
    C1 C6 C5 . . 120.3(4) ?
    C1 C6 H6A . . 119.9 ?
    C5 C6 H6A . . 119.9 ?
    O1 C7 N1 . . 124.0(2) ?
    O1 C7 C8 . . 121.0(2) ?
    N1 C7 C8 . . 115.0(2) ?
    C16 C8 C7 . . 110.1(3) ?
    C16 C8 C9 . . 111.7(2) ?
    C7 C8 C9 . . 109.5(2) ?
    C16 C8 H8A . . 108.5 ?
    C7 C8 H8A . . 108.5 ?
    C9 C8 H8A . . 108.5 ?
    C10 C9 C20 . . 108.3(3) ?
    C10 C9 C8 . . 112.2(3) ?
    C20 C9 C8 . . 110.0(2) ?
    C10 C9 H9A . . 108.8 ?
    C20 C9 H9A . . 108.8 ?
    C8 C9 H9A . . 108.8 ?
    C15 C10 C11 . . 117.3(4) ?
    C15 C10 C9 . . 121.0(4) ?
    C11 C10 C9 . . 121.7(3) ?
    C12 C11 C10 . . 120.5(5) ?
    C12 C11 H11A . . 119.7 ?
    C10 C11 H11A . . 119.7 ?
    C13 C12 C11 . . 121.2(6) ?
    C13 C12 H12A . . 119.4 ?
    C11 C12 H12A . . 119.4 ?
    C12 C13 C14 . . 118.7(6) ?
    C12 C13 H13A . . 120.7 ?
    C14 C13 H13A . . 120.7 ?
    C15 C14 C13 . . 120.6(6) ?
    C15 C14 H14A . . 119.7 ?
    C13 C14 H14A . . 119.7 ?
    C10 C15 C14 . . 121.7(5) ?
    C10 C15 H15A . . 119.2 ?
    C14 C15 H15A . . 119.2 ?
    O3 C16 C17 . . 121.6(4) ?
    O3 C16 C8 . . 120.4(3) ?
    C17 C16 C8 . . 118.0(3) ?
    C19 C17 C16 . . 110.4(4) ?
    C19 C17 C18 . . 112.4(5) ?
    C16 C17 C18 . . 109.8(4) ?
    C19 C17 H17A . . 108.0 ?
    C16 C17 H17A . . 108.0 ?
    C18 C17 H17A . . 108.0 ?
    C17 C18 H18A . . 109.5 ?
    C17 C18 H18B . . 109.5 ?
    H18A C18 H18B . . 109.5 ?
    C17 C18 H18C . . 109.5 ?
    H18A C18 H18C . . 109.5 ?
    H18B C18 H18C . . 109.5 ?
    C17 C19 H19A . . 109.5 ?
    C17 C19 H19B . . 109.5 ?
    H19A C19 H19B . . 109.5 ?
    C17 C19 H19C . . 109.5 ?
    H19A C19 H19C . . 109.5 ?
    H19B C19 H19C . . 109.5 ?
    O2 C20 C21 . . 119.7(3) ?
    O2 C20 C9 . . 118.3(3) ?
    C21 C20 C9 . . 121.9(3) ?
    C22 C21 C26 . . 118.6(3) ?
    C22 C21 C20 . . 124.2(3) ?
    C26 C21 C20 . . 117.2(3) ?
    C21 C22 C23 . . 120.6(3) ?
    C21 C22 H22A . . 119.7 ?
    C23 C22 H22A . . 119.7 ?
    C24 C23 C22 . . 118.5(3) ?
    C24 C23 H23A . . 120.7 ?
    C22 C23 H23A . . 120.7 ?
    F1 C24 C25 . . 118.3(3) ?
    F1 C24 C23 . . 118.8(4) ?
    C25 C24 C23 . . 122.9(3) ?
    C24 C25 C26 . . 118.1(3) ?
    C24 C25 H25A . . 121.0 ?
    C26 C25 H25A . . 121.0 ?
    C25 C26 C21 . . 121.3(3) ?
    C25 C26 H26A . . 119.4 ?
    C21 C26 H26A . . 119.4 ?
    C7 N1 C4 . . 126.8(2) ?
    C7 N1 H1 . . 116.6 ?
    C4 N1 H1 . . 116.6 ?
loop_
    _geom_hbond_atom_site_label_D
    _geom_hbond_atom_site_label_H
    _geom_hbond_atom_site_label_A
    _geom_hbond_site_symmetry_A
    _geom_hbond_distance_DH
    _geom_hbond_distance_HA
    _geom_hbond_distance_DA
    _geom_hbond_angle_DHA
    _geom_hbond_publ_flag
    N1 H1 O1 2_556 0.88 2.10 2.959(2) 178(4) y
    C1 H1A O3 4_566 0.95 2.43 3.371(5) 169 y
    C5 H5A O1 1_555 0.95 2.52 2.963(4) 109 n
    C26 H26A O2 1_555 0.95 2.41 2.735(4) 100 n
data_global
_journal_date_recd_electronic     2010-07-16
_journal_date_accepted     2010-11-09
_journal_name_full     'Acta Crystallographica, Section E'
_journal_year     2010
_journal_volume     66
_journal_issue     12
_journal_page_first     o3168
_journal_page_last     o3168
_journal_paper_category     QO
_journal_coeditor_code     KP2271
_publ_contact_author_name     'Feng-yan Zhou'
_publ_contact_author_address
;
Department of Chemistry
Zaozhuang University
Shandong
People's Republic of China
;
_publ_contact_author_email     orgzfy@163.com
_publ_contact_author_fax     '86-632-3786850'
_publ_contact_author_phone     '86-632-3786850'
_publ_section_title
;\
<i>rac</i>-2-[2-(4-Fluorophenyl)-2-oxo-1-phenylethyl]-4-methyl-3-oxo-<i>N</i>-\
phenylpentanamide
;
loop_
    _publ_author_name
    _publ_author_address
    'Feng-yan Zhou'
;
Department of Chemistry
Zaozhuang University
Shandong
People's Republic of China
;
    'Jian-ying Huang'
;
Department of Applied Chemistry
Zhejiang Gongshang University
Hangzhou 310035,
People's Republic of China
;
