# Supplementary material for: rac-2-[2-(4-Fluoro­phen­yl)-2-oxo-1-phenyl­eth­yl]-4-methyl-3-oxo-N-phenyl­penta­namide
Source: Acta Crystallogr Sect E Struct Rep Online. 2010 Nov 13;66(Pt 12):o3168. doi: 10.1107/S1600536810046271 (PMC3011484; doi:10.1107/S1600536810046271)
Supplement: Supplementary file 2 [file e-66-o3168-Isup2.hkl]

# 
# h,k,l, Fc-squared, Fo-squared, sigma(Fo-squared) and status flag 
# 
data_I
_shelx_title ' SAD in P2(1)/n' 
_shelx_refln_list_code          4 
_shelx_F_calc_maximum      170.97 
_exptl_crystal_F_000       880.00 
_reflns_d_resolution_high  0.8573 
 
loop_ 
 _symmetry_equiv_pos_as_xyz 
 'x, y, z' 
 '-x+1/2, y+1/2, -z+1/2' 
 '-x, -y, -z' 
 'x-1/2, -y-1/2, z-1/2' 
 
_cell_length_a    14.1694 
_cell_length_b     9.8307 
_cell_length_c    16.6367 
_cell_angle_alpha  90.000 
_cell_angle_beta   99.651 
_cell_angle_gamma  90.000 
 
_shelx_F_squared_multiplier     1.000 
 
loop_ 
 _refln_index_h 
 _refln_index_k 
 _refln_index_l 
 _refln_F_squared_calc 
 _refln_F_squared_meas 
 _refln_F_squared_sigma 
 _refln_observed_status 
   2   0   0    14490.13    13480.45    283.53 o 
   4   0   0    23610.64    21855.59    332.38 o 
   6   0   0     5619.63     5863.02     90.91 o 
   8   0   0      320.51      310.57      9.74 o 
  10   0   0       12.06        5.63      3.00 o 
  12   0   0        0.49       -2.37      3.38 o 
  14   0   0        8.07        0.69      3.61 o 
  16   0   0       13.25        6.99      5.54 o 
   1   1   0      277.59      277.06      5.04 o 
   2   1   0       87.48      123.18      2.94 o 
   3   1   0     6133.94     5762.13     71.00 o 
   4   1   0      461.16      537.14      8.33 o 
   5   1   0     1355.68     1422.85     19.52 o 
   6   1   0     2212.44     2380.54     31.51 o 
   7   1   0     1193.56     1086.79     16.28 o 
   8   1   0      543.76      427.26     10.28 o 
   9   1   0       75.71      103.80      4.02 o 
  10   1   0      175.28      173.54      5.49 o 
  11   1   0        4.84        3.20      1.89 o 
  12   1   0        3.36        3.45      3.36 o 
  13   1   0       23.38       28.15      7.56 o 
  14   1   0        5.82        6.34      2.98 o 
  15   1   0        4.79        9.87      3.64 o 
  16   1   0        0.10        2.24      3.08 o 
   0   2   0    29232.28    28864.23    595.22 o 
   1   2   0      573.53      493.29      7.58 o 
   2   2   0     1209.97     1074.02     17.62 o 
   3   2   0     1232.27     1249.98     17.10 o 
   4   2   0       60.55       66.11      2.67 o 
   5   2   0      280.69      247.72      5.24 o 
   6   2   0     1171.93     1275.55     18.39 o 
   7   2   0       12.41       26.39      2.61 o 
   8   2   0        1.71        9.72      2.60 o 
   9   2   0       47.31       22.07      2.25 o 
  10   2   0       26.58       27.18      2.62 o 
  11   2   0       12.45       14.31      2.48 o 
  12   2   0        8.86       12.74      2.64 o 
  13   2   0        0.59        3.15      2.28 o 
  14   2   0        2.22       -0.51      2.66 o 
  15   2   0        0.02       -1.03      2.89 o 
  16   2   0        2.78        3.53      3.27 o 
   1   3   0        9.57        3.28      1.01 o 
   2   3   0      468.27      421.74      7.38 o 
   3   3   0     1162.87     1148.75     16.50 o 
   4   3   0     1964.00     1912.07     25.98 o 
   5   3   0       60.72       44.11      2.49 o 
   6   3   0        0.78        1.32      1.65 o 
   7   3   0       40.53       25.12      3.62 o 
   8   3   0      289.56      344.49      9.29 o 
   9   3   0       14.90       10.50      1.89 o 
  10   3   0      176.65      178.94      5.80 o 
  11   3   0        0.02        0.81      1.91 o 
  12   3   0        1.17        0.00      1.96 o 
  13   3   0       27.05       33.41      3.52 o 
  14   3   0        2.00        4.66      2.49 o 
  15   3   0        7.11        4.14      2.92 o 
   0   4   0     1654.23     1399.43     24.50 o 
   1   4   0      220.50      224.49      5.54 o 
   2   4   0     1342.86     1489.12     21.18 o 
   3   4   0       57.22       57.29      2.37 o 
   4   4   0      134.09      130.50      4.92 o 
   5   4   0       29.16       35.22      2.37 o 
   6   4   0       22.56       22.54      2.11 o 
   7   4   0       17.48       16.93      2.27 o 
   8   4   0        1.15        0.33      1.32 o 
   9   4   0       15.83       35.96      2.90 o 
  10   4   0        4.22       10.23      2.36 o 
  11   4   0       28.40       19.80      2.86 o 
  12   4   0        1.35        4.63      2.21 o 
  13   4   0        2.84       -0.49      2.16 o 
  14   4   0        1.45       -0.84      3.75 o 
  15   4   0        0.53        1.03      2.46 o 
   1   5   0       36.53       29.38      2.68 o 
   2   5   0      162.25      155.84      4.74 o 
   3   5   0        0.00       -0.70      0.92 o 
   4   5   0       46.74       63.43      3.28 o 
   5   5   0        2.83        0.85      1.31 o 
   6   5   0      111.78      132.79      5.02 o 
   7   5   0        4.08       -1.28      1.28 o 
   8   5   0      185.82      193.28      8.84 o 
   9   5   0      214.44      255.55      9.44 o 
  10   5   0      153.93      175.43      6.86 o 
  11   5   0        1.86        0.04      1.99 o 
  12   5   0       35.11       34.15      3.61 o 
  13   5   0        1.01        2.64      2.30 o 
  14   5   0        2.69        5.75      2.72 o 
   0   6   0      371.13      355.57      9.77 o 
   1   6   0        4.02        9.05      1.80 o 
   2   6   0       13.09       28.80      3.47 o 
   3   6   0      115.66      137.55      3.83 o 
   4   6   0       24.37       25.09      2.52 o 
   5   6   0        0.45       -0.42      1.44 o 
   6   6   0      436.04      445.31      9.90 o 
   7   6   0      215.81      262.12      7.41 o 
   8   6   0       49.16       52.10      3.75 o 
   9   6   0        6.21        7.07      2.53 o 
  10   6   0        4.60        4.83      2.19 o 
  11   6   0        9.02       12.06      3.13 o 
  12   6   0       13.22       13.13      2.92 o 
  13   6   0        4.47        3.36      2.90 o 
   1   7   0       39.53       29.16      2.35 o 
   2   7   0        9.66        6.90      2.03 o 
   3   7   0      423.61      444.48     10.04 o 
   4   7   0       12.21       14.06      2.34 o 
   5   7   0      159.32      148.12      9.12 o 
   6   7   0       18.20       16.78      2.64 o 
   7   7   0       34.69       29.11      3.20 o 
   8   7   0       79.36       86.21      7.25 o 
   9   7   0       65.05       64.25      4.41 o 
  10   7   0        4.22        4.18      2.36 o 
  11   7   0        5.68        1.11      2.29 o 
  12   7   0        0.31       -1.87      2.27 o 
   0   8   0       76.83      101.98      6.02 o 
   1   8   0       26.20       15.42      2.32 o 
   2   8   0       27.24       23.47      3.01 o 
   3   8   0       17.54       10.36      2.60 o 
   4   8   0       39.79       43.97      4.45 o 
   5   8   0       30.87       25.53      3.10 o 
   6   8   0       64.44       50.28      4.05 o 
   7   8   0       17.63       19.49      3.15 o 
   8   8   0        9.69        5.03      2.45 o 
   9   8   0        0.00       -1.45      2.09 o 
  10   8   0        6.80        3.76      2.59 o 
  11   8   0        0.04        2.02      2.48 o 
   1   9   0        5.92       13.44      2.77 o 
   2   9   0       28.70       21.34      3.21 o 
   3   9   0       59.66       54.52      4.23 o 
   4   9   0       16.36       25.17      3.41 o 
   5   9   0       36.35       43.64      4.05 o 
   6   9   0       34.92       31.03      3.65 o 
   7   9   0        0.13        0.37      2.33 o 
   8   9   0       59.52       54.89      4.61 o 
   9   9   0        1.30        0.77      2.37 o 
  10   9   0       15.46       10.85      3.81 o 
   0  10   0        3.71        3.55      5.11 o 
   1  10   0      153.06      160.82      8.68 o 
   2  10   0        0.93        3.69      3.50 o 
   3  10   0       64.62       80.58      6.60 o 
   4  10   0       28.47       28.68      3.75 o 
   5  10   0        2.35       -1.98      2.37 o 
   6  10   0        9.18       15.74      4.26 o 
   7  10   0        0.91       -1.63      3.13 o 
   1  11   0        2.06        2.20      3.51 o 
   2  11   0        4.18        7.97      3.70 o 
   3  11   0        2.74        1.57      2.92 o 
   4  11   0       11.39       17.38      4.22 o 
 -15   0   1        7.77        1.93      3.98 o 
 -13   0   1        0.08        5.05      3.61 o 
 -11   0   1       27.88       24.88      4.71 o 
  -9   0   1       25.00        8.46      2.83 o 
  -7   0   1       20.56        9.09      2.71 o 
  -5   0   1       81.71       80.57      4.47 o 
  -3   0   1    15984.52    15684.11    326.33 o 
  -1   0   1     2453.94     2353.68     49.51 o 
   3   0   1     6495.35     6794.11    103.18 o 
   5   0   1    11825.68    11826.78    146.37 o 
   7   0   1     9744.26     9065.25    139.34 o 
   9   0   1       85.64       95.20      4.96 o 
  11   0   1      328.22      217.51     10.94 o 
  13   0   1        1.17        4.36      4.10 o 
  15   0   1       18.73       11.06      5.11 o 
 -16   1   1        0.16       -0.14      3.02 o 
 -15   1   1        1.45        1.94      2.86 o 
 -14   1   1       10.13        7.40      3.12 o 
 -13   1   1        7.32       -2.13      2.43 o 
 -12   1   1        0.25       -0.82      2.29 o 
 -11   1   1       32.74       41.51      3.75 o 
 -10   1   1       16.95        0.03      1.54 o 
  -9   1   1       10.13        9.68      1.72 o 
  -8   1   1       87.04       64.70      3.16 o 
  -7   1   1     1386.62     1691.58     23.86 o 
  -6   1   1       15.84        2.54      1.20 o 
  -5   1   1       18.21       15.96      1.41 o 
  -4   1   1     1973.55     1770.30     24.27 o 
  -3   1   1        5.02        4.37      0.78 o 
  -2   1   1      755.18      719.69     11.75 o 
  -1   1   1     3801.46     3928.15     92.00 o 
   0   1   1     1292.19     1140.21     17.68 o 
   1   1   1     7054.49     6940.46    101.98 o 
   2   1   1       51.08       71.23      2.09 o 
   3   1   1    18309.75    16935.73    281.53 o 
   4   1   1     2445.35     2244.68     25.38 o 
   5   1   1     2492.81     2474.62     27.88 o 
   6   1   1      181.15      238.85      4.52 o 
   7   1   1     2188.78     2049.49     28.01 o 
   8   1   1       49.43      113.19      4.57 o 
   9   1   1       25.69       13.23      2.64 o 
  10   1   1        3.21        1.91      1.70 o 
  11   1   1       11.97       13.60      2.43 o 
  12   1   1        9.62       13.75      2.63 o 
  13   1   1       15.77        4.79      2.82 o 
  14   1   1       13.43       12.24      3.31 o 
  15   1   1        2.51       -2.75      2.75 o 
  16   1   1        3.52       -2.57      3.29 o 
 -16   2   1       15.51       16.64      4.16 o 
 -15   2   1        0.15        0.12      2.76 o 
 -14   2   1        1.64        2.27      2.70 o 
 -13   2   1        0.23        0.20      2.39 o 
 -12   2   1        4.85        5.76      2.23 o 
 -11   2   1       30.02       35.68      3.57 o 
 -10   2   1       54.33       25.96      2.60 o 
  -9   2   1       55.05       34.07      2.59 o 
  -8   2   1      245.91      259.99      6.27 o 
  -7   2   1      131.96      121.88      3.89 o 
  -6   2   1      228.22      177.25      5.90 o 
  -5   2   1      118.34       80.14      2.83 o 
  -4   2   1      354.30      242.02      4.87 o 
  -3   2   1       17.09        7.34      1.01 o 
  -2   2   1     1089.14     1207.21     16.31 o 
  -1   2   1     7305.64     7004.95    103.14 o 
   0   2   1    10395.12    10317.13    213.73 o 
   1   2   1    13653.92    13220.23    162.97 o 
   2   2   1      132.77      103.85      4.15 o 
   3   2   1     3342.92     3497.37     55.18 o 
   4   2   1      101.48      116.53      3.20 o 
   5   2   1      499.82      476.51      8.23 o 
   6   2   1       16.43       25.91      2.55 o 
   7   2   1      243.20      324.22      6.86 o 
   8   2   1      116.66      177.68      7.38 o 
   9   2   1        2.34        4.45      1.65 o 
  10   2   1       83.50       85.89      4.70 o 
  11   2   1       27.07       14.16      2.96 o 
  12   2   1       31.73       37.21      3.39 o 
  13   2   1        4.94       -2.62      2.62 o 
  14   2   1        1.56        1.16      2.60 o 
  15   2   1        0.00        1.18      3.69 o 
 -15   3   1        1.56        7.40      3.23 o 
 -14   3   1        9.46       11.12      2.86 o 
 -13   3   1       20.09       22.05      3.10 o 
 -12   3   1       61.17       63.07      4.18 o 
 -11   3   1      166.11      195.71      6.38 o 
 -10   3   1       30.54       36.47      2.98 o 
  -9   3   1      232.96      190.92      5.70 o 
  -8   3   1        0.23       -0.70      1.07 o 
  -7   3   1       60.84       64.15      3.04 o 
  -6   3   1      318.13      349.24      7.13 o 
  -5   3   1       34.28       30.95      2.49 o 
  -4   3   1     1386.31     1302.77     18.52 o 
  -3   3   1      927.86      902.83     13.45 o 
  -2   3   1      223.74      222.48      4.75 o 
  -1   3   1      575.39      597.12      9.36 o 
   0   3   1       67.01       53.19      2.12 o 
   1   3   1     1269.79     1259.31     22.05 o 
   2   3   1     3492.45     3851.62     61.13 o 
   3   3   1      182.48      221.13     19.22 o 
   4   3   1     1146.42      984.54     14.79 o 
   5   3   1      265.67      294.96      8.61 o 
   6   3   1      414.24      380.20      7.59 o 
   7   3   1       32.30       33.40      2.32 o 
   8   3   1      259.65      251.00      8.21 o 
   9   3   1        9.39        1.17      1.42 o 
  10   3   1      109.11       97.56      4.47 o 
  11   3   1        0.37       -1.65      2.51 o 
  12   3   1       21.61       21.76      3.89 o 
  13   3   1        4.21        4.00      2.71 o 
  14   3   1        0.35       -1.54      2.18 o 
  15   3   1        0.09        2.16      2.67 o 
 -15   4   1       21.10       22.53      3.54 o 
 -14   4   1        2.80        4.67      3.83 o 
 -13   4   1        0.12       -0.94      2.08 o 
 -12   4   1        0.94       -0.11      1.95 o 
 -11   4   1       72.64       69.23      4.16 o 
 -10   4   1       97.71       96.57      4.60 o 
  -9   4   1       22.18       16.62      2.34 o 
  -8   4   1        0.28        5.69      1.65 o 
  -7   4   1        1.33        0.56      1.22 o 
  -6   4   1      289.11      267.59      8.77 o 
  -5   4   1      494.69      543.74      9.92 o 
  -4   4   1      119.58      104.89      3.64 o 
  -3   4   1       21.54       23.78      1.89 o 
  -2   4   1       18.83       17.55      1.74 o 
  -1   4   1     4795.08     4841.53     61.42 o 
   0   4   1        2.26        1.02      1.09 o 
   1   4   1      425.42      441.83      8.20 o 
   2   4   1       79.40       69.85      3.35 o 
   3   4   1      184.02      203.90      6.16 o 
   4   4   1        0.59        0.74      1.09 o 
   5   4   1       21.20       22.35      3.62 o 
   6   4   1        0.01        1.60      1.63 o 
   7   4   1      633.51      715.51     12.71 o 
   8   4   1       38.17       37.48      2.81 o 
   9   4   1       60.37       66.25      6.10 o 
  10   4   1        2.27        1.92      2.02 o 
  11   4   1        1.17        1.34      2.43 o 
  12   4   1        5.22        5.82      2.37 o 
  13   4   1       23.61       25.76      3.36 o 
  14   4   1        2.93        1.74      2.59 o 
  15   4   1        1.99        1.46      2.68 o 
 -14   5   1        5.61        8.69      4.99 o 
 -13   5   1       11.73       19.73      3.22 o 
 -12   5   1        2.06        1.71      2.08 o 
 -11   5   1       22.60       30.79      3.30 o 
 -10   5   1        0.15       -1.31      1.87 o 
  -9   5   1        9.76       16.62      2.54 o 
  -8   5   1      282.97      268.42      7.24 o 
  -7   5   1        1.79        1.09      1.44 o 
  -6   5   1        0.00       -1.15      1.15 o 
  -5   5   1        2.31        4.03      1.38 o 
  -4   5   1      126.61      133.17      4.42 o 
  -3   5   1       26.85       50.23      2.41 o 
  -2   5   1      304.81      317.46      7.00 o 
  -1   5   1     1608.26     1557.79     22.53 o 
   0   5   1       32.43       21.28      3.10 o 
   1   5   1      468.09      623.58     11.14 o 
   2   5   1      337.11      357.19      6.37 o 
   3   5   1     1874.46     1853.31     22.52 o 
   4   5   1      523.82      512.06      8.00 o 
   5   5   1      273.87      307.77      7.41 o 
   6   5   1        0.65       -0.49      1.32 o 
   7   5   1       45.52       56.15      3.39 o 
   8   5   1       90.75       89.92      4.29 o 
   9   5   1      257.67      261.51      7.50 o 
  10   5   1       56.19       61.62      4.99 o 
  11   5   1        0.03        0.05      1.93 o 
  12   5   1        0.11       -0.18      2.03 o 
  13   5   1        0.60       -0.23      2.24 o 
  14   5   1        0.23       -0.55      2.26 o 
 -14   6   1        2.75        4.71      5.20 o 
 -13   6   1        4.57        3.97      2.48 o 
 -12   6   1       12.85       21.32      3.29 o 
 -11   6   1       13.20       11.71      2.85 o 
 -10   6   1        1.19        4.39      2.14 o 
  -9   6   1       24.15       41.65      3.60 o 
  -8   6   1       12.20       11.36      2.94 o 
  -7   6   1        6.45        4.20      1.88 o 
  -6   6   1       77.07       73.85      3.98 o 
  -5   6   1        6.18        3.35      1.65 o 
  -4   6   1      130.01      109.28      4.37 o 
  -3   6   1       23.82       21.62      4.28 o 
  -2   6   1      414.68      571.51     10.95 o 
  -1   6   1       24.61       34.00      4.93 o 
   0   6   1      297.90      252.86      5.61 o 
   1   6   1        0.49       -0.20      1.14 o 
   2   6   1      116.20      170.15      4.83 o 
   3   6   1      153.63      135.18      3.95 o 
   4   6   1       21.65       15.69      1.93 o 
   5   6   1        2.32        1.28      1.52 o 
   6   6   1       23.24       13.37      2.23 o 
   7   6   1      263.06      232.54      9.21 o 
   8   6   1       26.64       36.17      3.32 o 
   9   6   1        5.33        1.54      2.09 o 
  10   6   1       16.45       21.65      3.06 o 
  11   6   1       12.32       13.82      2.83 o 
  12   6   1        0.05       -1.03      2.20 o 
  13   6   1        7.22        5.93      2.89 o 
 -13   7   1        8.20       10.59      6.55 o 
 -12   7   1        0.24        2.89      2.55 o 
 -11   7   1       16.43       23.03      3.41 o 
 -10   7   1       13.74       13.44      2.84 o 
  -9   7   1       12.39       17.76      3.01 o 
  -8   7   1      101.68      121.38      5.54 o 
  -7   7   1        0.25        0.72      1.96 o 
  -6   7   1       15.23        6.22      2.18 o 
  -5   7   1        0.25       -1.61      1.61 o 
  -4   7   1      240.38      290.15     10.30 o 
  -3   7   1        0.22        0.57      1.60 o 
  -2   7   1      386.27      367.04      8.73 o 
  -1   7   1        1.58       11.26      2.17 o 
   0   7   1       62.72       62.16      3.10 o 
   1   7   1       92.44       88.57      3.65 o 
   2   7   1       22.61       31.19      2.07 o 
   3   7   1       15.99        5.18      2.00 o 
   4   7   1      107.79      123.44      4.39 o 
   5   7   1       53.92       77.83      4.31 o 
   6   7   1       90.95       73.13      5.83 o 
   7   7   1        0.01        3.02      2.02 o 
   8   7   1      145.89      155.72      6.28 o 
   9   7   1       34.26       30.95      3.47 o 
  10   7   1       38.98       35.71      3.74 o 
  11   7   1        2.82        3.81      2.62 o 
  12   7   1       12.98       16.45      4.20 o 
 -11   8   1       23.60       27.18      3.86 o 
 -10   8   1        0.24       -0.13      2.27 o 
  -9   8   1       47.45       51.30      4.31 o 
  -8   8   1        0.47        1.96      4.61 o 
  -7   8   1       69.63       70.90      7.16 o 
  -6   8   1       49.70       53.90      4.09 o 
  -5   8   1      234.80      257.06      8.09 o 
  -4   8   1       22.48       29.36      3.18 o 
  -3   8   1      148.55      163.69      6.13 o 
  -2   8   1        2.96        7.65      2.29 o 
  -1   8   1      214.43      182.53      5.45 o 
   0   8   1        4.60        0.91      1.89 o 
   1   8   1        3.46        2.24      3.89 o 
   2   8   1        0.40        1.66      2.00 o 
   3   8   1        2.98        6.07      2.35 o 
   4   8   1       64.71       45.77      3.21 o 
   5   8   1      114.49      123.20      5.65 o 
   6   8   1        7.57        1.29      2.21 o 
   7   8   1       22.53       15.85      2.91 o 
   8   8   1       12.52       12.20      2.82 o 
   9   8   1        3.33        7.27      2.68 o 
  10   8   1        0.26       -2.61      2.64 o 
  11   8   1        4.67        0.62      3.21 o 
 -10   9   1        1.83        2.38      2.74 o 
  -9   9   1        6.28        7.75      2.86 o 
  -8   9   1        2.36        6.75      5.01 o 
  -7   9   1       14.07       12.45      5.19 o 
  -6   9   1       11.45       13.47      2.99 o 
  -5   9   1       18.37       19.36      3.09 o 
  -4   9   1        9.68       12.23      2.79 o 
  -3   9   1      154.36      155.31      6.40 o 
  -2   9   1       57.08       71.87      5.71 o 
  -1   9   1       60.29       46.57      4.87 o 
   0   9   1        3.87        2.32      2.21 o 
   1   9   1       48.62       43.83      3.96 o 
   2   9   1       12.74       12.39      2.91 o 
   3   9   1      120.73      127.23      5.95 o 
   4   9   1       77.94       79.81      4.28 o 
   5   9   1       92.88       90.13      5.26 o 
   6   9   1       94.50      101.31      6.25 o 
   7   9   1        0.13        0.05      2.63 o 
   8   9   1       11.04        9.63      3.70 o 
   9   9   1        0.31        0.40      4.68 o 
  -8  10   1        0.00       -1.19      2.86 o 
  -7  10   1       35.72       35.87      4.09 o 
  -6  10   1        0.22       -0.42      2.30 o 
  -5  10   1       58.21       52.58      8.93 o 
  -4  10   1        1.51        0.67      2.93 o 
  -3  10   1      254.19      255.47      8.33 o 
  -2  10   1       53.06       50.47      5.64 o 
  -1  10   1      200.46      199.84      9.32 o 
   0  10   1       68.42       72.17      6.18 o 
   1  10   1       14.54       18.66      6.15 o 
   2  10   1       96.48      108.77      7.21 o 
   3  10   1       25.12       25.97      4.32 o 
   4  10   1       17.67       15.46      3.34 o 
   5  10   1        9.04       12.28      3.07 o 
   6  10   1        0.07       -0.17      3.08 o 
   7  10   1        0.11        3.18      3.41 o 
  -4  11   1       20.20       15.95      4.14 o 
  -3  11   1        6.26       -1.07      3.21 o 
  -2  11   1        3.40        7.49      3.72 o 
  -1  11   1        0.74       -2.62      3.19 o 
   0  11   1        0.85       -2.51      3.00 o 
   1  11   1        4.36        2.50      3.56 o 
   2  11   1        0.02       -2.13      3.87 o 
   3  11   1        0.55       -3.98      3.98 o 
   4  11   1        0.09       -0.69      3.93 o 
 -16   0   2        2.39        8.52      5.17 o 
 -14   0   2        6.22        1.27      4.07 o 
 -12   0   2        9.99        7.07      3.93 o 
 -10   0   2        2.45        1.39      2.40 o 
  -8   0   2       78.19       49.56      4.45 o 
  -6   0   2     1847.62     1951.31     44.31 o 
  -4   0   2     8352.01     8269.41    171.61 o 
  -2   0   2      280.15      257.43      6.90 o 
   0   0   2      259.45      247.99      6.03 o 
   2   0   2     3640.58     2009.39     42.66 o 
   4   0   2     2059.34     2166.73     28.52 o 
   6   0   2      447.10      297.16      6.20 o 
   8   0   2      660.30      905.31     14.78 o 
  10   0   2      401.84      396.86     22.76 o 
  12   0   2       88.21      127.73      8.72 o 
  14   0   2       23.57       26.76      5.74 o 
 -16   1   2        9.04       10.90      3.67 o 
 -15   1   2        0.32        1.34      2.89 o 
 -14   1   2       30.14       25.13      3.86 o 
 -13   1   2       39.23       41.22      4.26 o 
 -12   1   2        9.78       15.03      4.98 o 
 -11   1   2        0.23       -1.87      1.87 o 
 -10   1   2        4.46       18.27      2.71 o 
  -9   1   2       24.37       15.37      2.32 o 
  -8   1   2      150.23      170.41     19.15 o 
  -7   1   2        1.96       -0.69      1.03 o 
  -6   1   2     2228.59     2318.78     30.79 o 
  -5   1   2      690.45      660.16     12.49 o 
  -4   1   2      575.13      628.70      9.46 o 
  -3   1   2      558.64      670.31      9.61 o 
  -2   1   2      312.46      399.01      7.13 o 
  -1   1   2     2776.44     2744.77     40.94 o 
   0   1   2      616.94      666.17     10.86 o 
   1   1   2       99.72      141.07      2.56 o 
   2   1   2    19101.50    18305.43    194.33 o 
   3   1   2    17142.67    17081.16    181.07 o 
   4   1   2      759.96      699.42     11.20 o 
   5   1   2      475.54      479.88      6.35 o 
   6   1   2     1480.07     1471.88     16.12 o 
   7   1   2      246.76      169.07      3.34 o 
   8   1   2       30.14       29.05      1.82 o 
   9   1   2        0.08        1.29      1.49 o 
  10   1   2       81.66       46.96      3.14 o 
  11   1   2       58.17       75.11      4.06 o 
  12   1   2        4.79        2.13      2.09 o 
  13   1   2        5.49        5.99      2.44 o 
  14   1   2        0.04       -1.86      2.78 o 
  15   1   2        3.66       11.94      3.69 o 
 -16   2   2        1.51        3.88      3.11 o 
 -15   2   2       59.17       61.53      5.48 o 
 -14   2   2        2.38        2.43      2.67 o 
 -13   2   2        4.84        7.18      2.68 o 
 -12   2   2        4.30        4.45      2.58 o 
 -11   2   2       61.57       96.81      4.53 o 
 -10   2   2       21.63       35.46      3.41 o 
  -9   2   2       82.59       65.57      3.89 o 
  -8   2   2       66.88       74.35      3.30 o 
  -7   2   2      481.69      619.59     10.72 o 
  -6   2   2      224.83      204.12      5.80 o 
  -5   2   2     1158.06      982.55     14.44 o 
  -4   2   2     1972.67     1908.83     29.77 o 
  -3   2   2     1873.48     1753.40     23.14 o 
  -2   2   2     1066.14     1044.96     18.76 o 
  -1   2   2     2858.63     2809.48     91.49 o 
   0   2   2     2264.53     2100.88     23.20 o 
   1   2   2     1588.65     1277.41     17.01 o 
   2   2   2     2724.09     2457.11     29.69 o 
   3   2   2       59.33       87.68      2.41 o 
   4   2   2       71.34       78.36      2.02 o 
   5   2   2        5.85        3.90      0.98 o 
   6   2   2      710.54      764.90      9.46 o 
   7   2   2      322.44      246.92      4.89 o 
   8   2   2      234.65      240.32      5.07 o 
   9   2   2        3.92        2.85      1.57 o 
  10   2   2       81.64       71.75      7.16 o 
  11   2   2        0.59        0.88      1.99 o 
  12   2   2        0.20       -1.44      1.87 o 
  13   2   2        0.82        0.66      2.08 o 
  14   2   2        6.77        6.21      2.61 o 
  15   2   2        1.43       -1.17      2.51 o 
 -15   3   2        0.40        1.74      3.07 o 
 -14   3   2        8.92        4.55      6.75 o 
 -13   3   2       13.01       14.86      2.85 o 
 -12   3   2        0.00       -1.22      1.75 o 
 -11   3   2      132.03      106.44      4.85 o 
 -10   3   2      119.22       71.78      3.79 o 
  -9   3   2       45.28       68.91      5.15 o 
  -8   3   2       47.59       58.42      3.06 o 
  -7   3   2       25.54       46.58      3.51 o 
  -6   3   2     1060.05      916.56     14.38 o 
  -5   3   2      345.79      465.61      8.41 o 
  -4   3   2        7.14       -0.85      1.89 o 
  -3   3   2      332.99      338.45      6.34 o 
  -2   3   2      455.57      463.52      9.29 o 
  -1   3   2        0.43       -0.39      0.39 o 
   0   3   2      260.19      278.09      5.31 o 
   1   3   2      462.23      573.13      7.84 o 
   2   3   2      182.57      229.53      3.79 o 
   3   3   2       60.92       84.21      2.72 o 
   4   3   2     1048.40     1006.71     15.92 o 
   5   3   2       68.99       60.95      2.45 o 
   6   3   2      982.48     1113.09     38.25 o 
   7   3   2      128.84       96.26      2.92 o 
   8   3   2        0.23       -0.93      1.19 o 
   9   3   2       43.36       52.28      6.52 o 
  10   3   2        0.34        3.07      1.81 o 
  11   3   2        0.99        0.23      1.97 o 
  12   3   2        0.03       -1.50      1.73 o 
  13   3   2       10.88        9.86      2.71 o 
  14   3   2        3.69        2.81      2.48 o 
  15   3   2        0.09       -0.43      2.54 o 
 -15   4   2        7.20        7.48      3.66 o 
 -14   4   2       35.37       27.02      3.64 o 
 -13   4   2        0.63        1.56      2.20 o 
 -12   4   2        4.56        6.65      2.39 o 
 -11   4   2       58.79       55.02      3.90 o 
 -10   4   2      307.47      306.54      8.99 o 
  -9   4   2        0.64       -1.11      1.48 o 
  -8   4   2       55.12       30.38      2.59 o 
  -7   4   2        3.52        0.87      1.18 o 
  -6   4   2       87.91       99.66      3.75 o 
  -5   4   2      171.24      181.86      5.88 o 
  -4   4   2      538.09      507.96      9.22 o 
  -3   4   2        9.72        8.95      1.81 o 
  -2   4   2      683.01      598.16     10.02 o 
  -1   4   2     1542.07     1546.54     21.50 o 
   0   4   2        8.37       27.02      2.58 o 
   1   4   2      374.49      455.58      6.23 o 
   2   4   2      567.95      637.11      9.13 o 
   3   4   2      905.64      938.18     12.37 o 
   4   4   2      625.43      843.00     16.66 o 
   5   4   2        4.87        1.87      1.70 o 
   6   4   2      616.05      589.18     14.00 o 
   7   4   2       72.66       41.10      2.79 o 
   8   4   2       14.90       17.51      2.22 o 
   9   4   2        0.21       -1.39      1.39 o 
  10   4   2      294.67      307.52     10.91 o 
  11   4   2       23.61       21.62      2.89 o 
  12   4   2       47.35       63.63      4.28 o 
  13   4   2        0.36       -1.47      2.08 o 
  14   4   2        2.59        1.58      2.96 o 
 -14   5   2        0.11        2.11      2.44 o 
 -13   5   2        0.23        1.71      2.59 o 
 -12   5   2        1.69       -0.65      1.96 o 
 -11   5   2       85.58       89.32      4.85 o 
 -10   5   2       12.88       16.83      2.74 o 
  -9   5   2       18.66       25.26      2.82 o 
  -8   5   2       43.93       44.95      3.21 o 
  -7   5   2      190.81      183.09      7.36 o 
  -6   5   2        0.09       -1.54      1.54 o 
  -5   5   2        1.16        2.85      1.38 o 
  -4   5   2       40.14       39.65      2.58 o 
  -3   5   2      328.04      280.12     13.66 o 
  -2   5   2       30.30       37.67      2.42 o 
  -1   5   2      104.59      102.99      3.62 o 
   0   5   2       10.19        5.05      1.29 o 
   1   5   2      126.75      147.17      3.75 o 
   2   5   2        7.19        4.36      2.36 o 
   3   5   2       76.36       53.61      2.79 o 
   4   5   2      634.42      662.05     11.85 o 
   5   5   2       32.90       54.35      4.18 o 
   6   5   2       69.23       85.43      5.09 o 
   7   5   2        0.29       -1.11      1.34 o 
   8   5   2        0.00       -0.18      1.52 o 
   9   5   2      241.40      250.08      7.35 o 
  10   5   2       49.09       36.44      3.42 o 
  11   5   2       15.66       12.06      2.68 o 
  12   5   2        9.42       10.93      2.79 o 
  13   5   2        7.08        5.77      3.33 o 
  14   5   2        2.37        2.03      3.47 o 
 -14   6   2       14.52        7.99      3.18 o 
 -13   6   2        0.14       -1.33      2.16 o 
 -12   6   2        7.25        9.37      2.71 o 
 -11   6   2        0.09        0.70      2.07 o 
 -10   6   2       99.31       96.04      6.58 o 
  -9   6   2       11.57       15.66      2.68 o 
  -8   6   2        7.84       11.99      2.42 o 
  -7   6   2      117.20      109.71      4.72 o 
  -6   6   2        0.64       -1.19      1.35 o 
  -5   6   2       48.63       59.11      3.44 o 
  -4   6   2       87.85       97.93      8.35 o 
  -3   6   2        3.59        1.88      1.36 o 
  -2   6   2      242.54      224.15      6.06 o 
  -1   6   2      162.34      227.89      6.54 o 
   0   6   2      998.89      985.90     15.89 o 
   1   6   2       58.12       61.11      2.45 o 
   2   6   2      674.83      697.63     10.64 o 
   3   6   2      243.29      298.41      7.03 o 
   4   6   2      592.14      584.40     20.75 o 
   5   6   2       13.64       22.81      3.41 o 
   6   6   2        5.14        8.49      1.87 o 
   7   6   2       47.30       44.81      3.39 o 
   8   6   2        0.50        0.76      1.94 o 
   9   6   2       29.60       22.22      3.01 o 
  10   6   2        2.42       -0.13      1.96 o 
  11   6   2        0.66       -0.69      2.09 o 
  12   6   2        2.11        0.79      3.44 o 
  13   6   2        0.23        0.92      3.35 o 
 -13   7   2       14.49       21.65      3.70 o 
 -12   7   2       45.39       41.46      5.73 o 
 -11   7   2        2.16        1.84      2.47 o 
 -10   7   2       36.93       45.73      4.07 o 
  -9   7   2       25.26       31.04      5.06 o 
  -8   7   2        4.65        2.90      2.15 o 
  -7   7   2       92.25       89.41      4.64 o 
  -6   7   2       18.59       19.70      2.63 o 
  -5   7   2        5.51        1.98      2.23 o 
  -4   7   2       16.17        9.31      2.08 o 
  -3   7   2      118.11      138.07      4.37 o 
  -2   7   2       22.85       23.68      2.58 o 
  -1   7   2      108.68      113.90      5.12 o 
   0   7   2       43.52       45.94      2.71 o 
   1   7   2       31.14       52.89      2.89 o 
   2   7   2        4.41        5.04      1.57 o 
   3   7   2       11.25       13.55      2.37 o 
   4   7   2        4.42        1.66      1.74 o 
   5   7   2       14.63       16.38      2.53 o 
   6   7   2       38.98       48.56      3.70 o 
   7   7   2      148.20      153.63      9.94 o 
   8   7   2        0.05        0.53      2.03 o 
   9   7   2       49.06       60.85      4.36 o 
  10   7   2        0.02        1.71      2.90 o 
  11   7   2       37.45       38.10      5.05 o 
  12   7   2        2.35       -2.46      3.37 o 
 -11   8   2        3.04        0.79      3.49 o 
 -10   8   2       32.50       38.04      3.98 o 
  -9   8   2        0.02       -2.05      2.05 o 
  -8   8   2      109.12      116.92      5.66 o 
  -7   8   2        7.98       11.08      2.70 o 
  -6   8   2       39.02       42.47      3.66 o 
  -5   8   2       37.43       36.33      5.48 o 
  -4   8   2      406.47      453.28     10.46 o 
  -3   8   2        0.17       -1.56      1.79 o 
  -2   8   2      643.72      581.66     16.33 o 
  -1   8   2        1.29        0.65      1.95 o 
   0   8   2      187.08      189.76      6.59 o 
   1   8   2        2.11        2.28      2.01 o 
   2   8   2       52.21       32.13      3.26 o 
   3   8   2        3.38       -0.58      1.94 o 
   4   8   2       78.67       97.46      5.08 o 
   5   8   2       49.81       44.86      5.38 o 
   6   8   2       57.94       72.06      4.68 o 
   7   8   2       10.64       14.87      3.20 o 
   8   8   2       12.59       16.26      5.35 o 
   9   8   2       24.76       22.30      5.15 o 
  10   8   2       22.26       25.06      7.00 o 
  11   8   2        0.23        3.68      7.69 o 
 -10   9   2       25.20       24.18      3.90 o 
  -9   9   2        1.08       -1.64      2.36 o 
  -8   9   2        9.40        4.64      2.58 o 
  -7   9   2        4.33        5.11      2.53 o 
  -6   9   2        9.54        5.77      2.51 o 
  -5   9   2       23.74       13.83      2.97 o 
  -4   9   2        0.04       -0.35      2.42 o 
  -3   9   2        0.17       -0.28      2.03 o 
  -2   9   2        3.14        0.14      2.13 o 
  -1   9   2        7.09       17.43      3.56 o 
   0   9   2       42.85       37.52      4.39 o 
   1   9   2        5.06        1.75      2.34 o 
   2   9   2        1.81        4.13      2.51 o 
   3   9   2       45.29       63.17      4.60 o 
   4   9   2       13.98       11.59      2.95 o 
   5   9   2        1.23        7.60      3.43 o 
   6   9   2       12.42       14.56      3.88 o 
   7   9   2       16.21       20.64      5.15 o 
   8   9   2       14.78       11.71      5.14 o 
   9   9   2        0.37       -0.10      2.89 o 
  -8  10   2        9.50        2.49      3.00 o 
  -7  10   2        6.10       11.40      3.06 o 
  -6  10   2        2.98        3.55      3.04 o 
  -5  10   2       24.35       26.77      4.65 o 
  -4  10   2       34.09       30.22      7.53 o 
  -3  10   2       43.57       31.46      4.63 o 
  -2  10   2      150.30      162.80     10.28 o 
  -1  10   2       10.00       14.85      4.10 o 
   0  10   2       65.77       61.03      5.82 o 
   1  10   2        1.02        3.44      3.23 o 
   2  10   2       19.53       19.99      3.40 o 
   3  10   2       25.70       26.42      4.65 o 
   4  10   2       89.03       74.49      5.30 o 
   5  10   2       17.58       19.84      4.32 o 
   6  10   2       33.44       25.55      4.86 o 
   7  10   2        0.94        0.89      4.17 o 
  -4  11   2        0.11        0.00      2.87 o 
  -3  11   2       27.91       27.17      4.74 o 
  -2  11   2        6.56        6.34      3.75 o 
  -1  11   2        4.77        2.09      5.85 o 
   0  11   2        0.18       -1.10      5.20 o 
   1  11   2        9.02        4.30      5.57 o 
   2  11   2        7.59        7.07      5.72 o 
   3  11   2        0.44        2.66      4.79 o 
 -15   0   3       17.79       23.50      5.80 o 
 -13   0   3       23.92       18.27      4.71 o 
 -11   0   3        7.01       -2.48      2.48 o 
  -9   0   3      327.25      396.68     13.97 o 
  -7   0   3      158.55      353.44     11.84 o 
  -5   0   3      933.70     1277.08     29.88 o 
  -3   0   3     2444.42     2761.67     58.80 o 
  -1   0   3     4132.48     4344.56     90.50 o 
   1   0   3      618.87      563.97      9.63 o 
   3   0   3    19052.58    17105.70   1485.25 o 
   5   0   3     4111.02     4437.65     56.77 o 
   7   0   3     1647.54     1382.99     20.37 o 
   9   0   3      396.80      521.83     10.41 o 
  11   0   3      171.85      191.06      7.67 o 
  13   0   3       23.96       18.27      4.71 o 
  15   0   3        9.26       -2.19      3.98 o 
 -16   1   3        0.53       -3.07      3.07 o 
 -15   1   3       26.56       34.52      4.75 o 
 -14   1   3       18.90       17.41      4.97 o 
 -13   1   3        1.09        6.06      2.65 o 
 -12   1   3      107.37      147.95      6.82 o 
 -11   1   3       64.29       73.24      4.64 o 
 -10   1   3      184.05      172.02      6.40 o 
  -9   1   3       10.95       16.89      2.42 o 
  -8   1   3      253.73      396.98     11.20 o 
  -7   1   3       16.31       30.91      2.45 o 
  -6   1   3      233.21      168.01      4.83 o 
  -5   1   3      345.98      330.55      5.79 o 
  -4   1   3      200.00      221.13      5.26 o 
  -3   1   3     4259.83     4017.45     49.64 o 
  -2   1   3      772.88      711.23      9.92 o 
  -1   1   3    24924.58    23670.44    287.19 o 
   0   1   3     1557.72     1697.36     21.99 o 
   1   1   3    11159.50    11305.70    120.01 o 
   2   1   3     4351.95     4081.88     35.99 o 
   3   1   3     2242.09     2186.57     22.03 o 
   4   1   3      319.22      392.86      4.83 o 
   5   1   3      423.48      354.37      5.29 o 
   6   1   3       17.83        3.72      0.82 o 
   7   1   3      720.60      793.97     10.07 o 
   8   1   3      485.68      449.09      7.31 o 
   9   1   3      372.17      377.04      6.41 o 
  10   1   3      272.52      181.10      7.03 o 
  11   1   3      194.25      261.64      7.24 o 
  12   1   3       10.51        8.68      4.42 o 
  13   1   3       52.85       62.12      4.24 o 
  14   1   3       13.38        9.84      2.92 o 
  15   1   3        9.13       19.06      4.04 o 
 -16   2   3        0.06       -0.72      4.53 o 
 -15   2   3        0.27        2.11      2.99 o 
 -14   2   3       48.36       60.17      6.29 o 
 -13   2   3       42.68       48.08      4.56 o 
 -12   2   3       36.86       52.21      4.43 o 
 -11   2   3       14.90       25.08      4.78 o 
 -10   2   3      110.03      144.66      6.02 o 
  -9   2   3       23.36       27.28      2.85 o 
  -8   2   3      673.39      771.75     10.83 o 
  -7   2   3      295.94      269.61      4.91 o 
  -6   2   3      348.24      291.34      6.11 o 
  -5   2   3       25.92       14.29      1.62 o 
  -4   2   3      910.13      972.63     14.07 o 
  -3   2   3      639.44      559.96      8.65 o 
  -2   2   3     1830.32     1721.76     19.65 o 
  -1   2   3      170.39       96.02      3.73 o 
   0   2   3        1.20        0.70      0.57 o 
   1   2   3      586.48      555.55      7.26 o 
   2   2   3      495.28      384.15      5.05 o 
   3   2   3     1570.67     1624.41     17.02 o 
   4   2   3      213.16      161.80      3.07 o 
   5   2   3        5.47        0.43      1.08 o 
   6   2   3      121.67       74.04      3.01 o 
   7   2   3       35.58       45.98      2.37 o 
   8   2   3       10.94        8.90      1.46 o 
   9   2   3        4.53        7.43      2.00 o 
  10   2   3        4.86       15.54      2.37 o 
  11   2   3        8.93        1.21      1.96 o 
  12   2   3       12.49       15.94      2.72 o 
  13   2   3        2.15       -1.94      1.94 o 
  14   2   3        8.81       11.39      3.04 o 
  15   2   3        0.05        0.50      3.31 o 
 -15   3   3       15.23       15.62      6.28 o 
 -14   3   3       12.93       14.20      3.57 o 
 -13   3   3        0.65        4.82      2.68 o 
 -12   3   3      169.32      166.54      7.38 o 
 -11   3   3       16.87       26.40      3.04 o 
 -10   3   3      174.93      171.48      9.21 o 
  -9   3   3       15.92       26.39      2.59 o 
  -8   3   3      193.71      182.70      5.31 o 
  -7   3   3       60.45       50.17      2.74 o 
  -6   3   3      387.52      434.95      8.30 o 
  -5   3   3     1941.19     2018.90     27.53 o 
  -4   3   3     1933.83     1896.80     25.68 o 
  -3   3   3     1259.69     1154.28     16.39 o 
  -2   3   3        2.96        6.99      0.86 o 
  -1   3   3      815.36      896.43     11.29 o 
   0   3   3      234.56      279.47      4.68 o 
   1   3   3     7366.66     7454.25     99.31 o 
   2   3   3       35.55       49.38      1.87 o 
   3   3   3     3929.49     3872.51     38.57 o 
   4   3   3     1256.40     1258.90     14.13 o 
   5   3   3       17.02       14.99      1.26 o 
   6   3   3      179.52      194.57      3.93 o 
   7   3   3       31.84       42.90      2.52 o 
   8   3   3       93.13       84.63      4.84 o 
   9   3   3      167.82      161.49      5.61 o 
  10   3   3        4.88        1.95      2.11 o 
  11   3   3       19.63       10.89      2.44 o 
  12   3   3        2.71        4.47      2.77 o 
  13   3   3        0.12       -1.50      2.01 o 
  14   3   3        0.43       -2.11      2.11 o 
  15   3   3        0.14       -2.38      2.38 o 
 -15   4   3        9.18        4.79      3.84 o 
 -14   4   3        2.01        1.08      2.79 o 
 -13   4   3        9.59       13.85      2.85 o 
 -12   4   3        1.02       -1.69      1.91 o 
 -11   4   3       88.45      118.19      5.33 o 
 -10   4   3       23.85       15.65      2.48 o 
  -9   4   3       96.66       98.18      4.31 o 
  -8   4   3        0.24       -0.05      1.33 o 
  -7   4   3       43.54       57.04      3.14 o 
  -6   4   3       23.65       21.92      2.04 o 
  -5   4   3        2.81        0.90      1.11 o 
  -4   4   3      586.33      607.23     11.46 o 
  -3   4   3      328.05      356.36      5.80 o 
  -2   4   3       76.77      100.46      2.72 o 
  -1   4   3     1082.28     1082.10     12.27 o 
   0   4   3      389.23      497.33     23.02 o 
   1   4   3     1307.20     1312.10     20.24 o 
   2   4   3     1068.00     1086.08     12.70 o 
   3   4   3      286.65      330.20      5.35 o 
   4   4   3      986.70     1043.22     12.45 o 
   5   4   3       27.88       23.75      1.68 o 
   6   4   3       96.95       86.90      4.71 o 
   7   4   3      130.72      126.80      5.79 o 
   8   4   3       16.19       19.01      5.50 o 
   9   4   3      119.82      108.29      8.23 o 
  10   4   3       28.96       22.84      2.88 o 
  11   4   3       53.56       48.84      4.38 o 
  12   4   3       13.76       12.63      3.32 o 
  13   4   3        2.50       -0.64      2.11 o 
  14   4   3        0.15       -2.64      2.64 o 
 -14   5   3        0.30        1.32      2.49 o 
 -13   5   3        9.54       11.23      2.75 o 
 -12   5   3        5.24        2.75      2.43 o 
 -11   5   3       89.45       62.36      4.91 o 
 -10   5   3      319.56      359.74      9.22 o 
  -9   5   3       40.14       52.87      3.58 o 
  -8   5   3        0.96        2.91      1.72 o 
  -7   5   3        2.53        4.66      1.65 o 
  -6   5   3       93.53       85.65      3.84 o 
  -5   5   3        4.90        2.08      1.34 o 
  -4   5   3       55.12       41.38      2.60 o 
  -3   5   3      264.88      339.00      7.20 o 
  -2   5   3        1.31        0.04      1.02 o 
  -1   5   3        5.45        1.41      0.87 o 
   0   5   3       57.38       69.06      2.47 o 
   1   5   3      296.32      429.57      6.35 o 
   2   5   3        0.17        0.05      0.84 o 
   3   5   3      397.09      506.33      9.24 o 
   4   5   3       65.92       74.87      2.89 o 
   5   5   3       89.24      105.16      4.30 o 
   6   5   3      125.55      122.15      4.71 o 
   7   5   3       23.26       27.33      2.72 o 
   8   5   3        1.19        2.20      1.59 o 
   9   5   3      304.92      328.96     14.35 o 
  10   5   3       18.65       14.20      2.58 o 
  11   5   3       15.50       12.47      2.65 o 
  12   5   3        6.77        8.16      3.33 o 
  13   5   3        4.58        5.80      3.61 o 
  14   5   3        2.88       -0.32      4.94 o 
 -14   6   3        3.79       -2.48      2.48 o 
 -13   6   3       40.71       44.58      4.31 o 
 -12   6   3        7.50        8.96      2.88 o 
 -11   6   3      122.22      118.53      5.77 o 
 -10   6   3        2.41        2.93      2.85 o 
  -9   6   3       75.85       75.21      5.46 o 
  -8   6   3        0.56        0.34      1.81 o 
  -7   6   3        0.07       -0.47      1.55 o 
  -6   6   3       45.84       53.09      3.31 o 
  -5   6   3       87.83       71.90      3.87 o 
  -4   6   3       63.15       94.68      3.98 o 
  -3   6   3       71.05       95.64      3.86 o 
  -2   6   3       14.03       23.85      2.24 o 
  -1   6   3       17.84       16.83      3.01 o 
   0   6   3      446.79      379.32     11.11 o 
   1   6   3      138.77      155.82      3.70 o 
   2   6   3      123.98      150.11      4.23 o 
   3   6   3       31.33       30.83      2.17 o 
   4   6   3      162.43      126.01      4.94 o 
   5   6   3      202.56      188.25      6.11 o 
   6   6   3       26.30       31.47      3.00 o 
   7   6   3        6.99        3.37      1.92 o 
   8   6   3        3.10        2.75      2.05 o 
   9   6   3        2.72        0.77      1.65 o 
  10   6   3        3.27        0.52      2.72 o 
  11   6   3       15.03       20.05      6.91 o 
  12   6   3        0.04       -2.42      2.84 o 
  13   6   3        2.20       -3.05      3.05 o 
 -13   7   3       19.60       20.87      7.76 o 
 -12   7   3        2.88        9.12      2.99 o 
 -11   7   3       50.95       58.85      5.06 o 
 -10   7   3       30.19       30.45      3.66 o 
  -9   7   3       77.74       88.02      4.90 o 
  -8   7   3       11.24       12.25      2.52 o 
  -7   7   3        6.44        7.47      2.33 o 
  -6   7   3       43.43       39.91      3.31 o 
  -5   7   3        9.70       15.81      2.39 o 
  -4   7   3        9.27       10.12      2.06 o 
  -3   7   3       25.76       21.19      2.61 o 
  -2   7   3       24.46       21.36      2.43 o 
  -1   7   3      109.53      120.16      3.98 o 
   0   7   3       24.10       23.22      2.69 o 
   1   7   3       37.09       55.26      3.54 o 
   2   7   3        0.87        2.28      1.37 o 
   3   7   3        1.44       -0.80      1.55 o 
   4   7   3        2.65        7.91      2.23 o 
   5   7   3        2.02        4.10      1.93 o 
   6   7   3        1.73        0.48      1.85 o 
   7   7   3      115.26       97.26      8.96 o 
   8   7   3       45.52       55.65      5.42 o 
   9   7   3       12.08       10.12      3.40 o 
  10   7   3        2.31        3.25      3.14 o 
  11   7   3        0.52        1.44      3.15 o 
  12   7   3        4.91        3.89      4.04 o 
 -11   8   3        0.78        1.84      2.77 o 
 -10   8   3        1.08        0.83      2.58 o 
  -9   8   3       21.38       25.46      3.56 o 
  -8   8   3        0.07        0.66      2.24 o 
  -7   8   3        0.06       -1.78      1.78 o 
  -6   8   3       21.80       16.87      2.87 o 
  -5   8   3       35.52       36.83      3.36 o 
  -4   8   3        8.42       13.26      3.14 o 
  -3   8   3      233.02      240.75      8.93 o 
  -2   8   3       26.15       23.59      3.62 o 
  -1   8   3       34.87       40.42      3.48 o 
   0   8   3       41.20       45.81      4.15 o 
   1   8   3        0.22        0.42      1.71 o 
   2   8   3       10.13        4.28      3.29 o 
   3   8   3       11.58        5.56      2.26 o 
   4   8   3       40.51       29.34      3.45 o 
   5   8   3        1.60        3.29      2.82 o 
   6   8   3       34.05       31.81      4.69 o 
   7   8   3        0.89        5.83      3.08 o 
   8   8   3        1.60       -1.03      2.73 o 
   9   8   3       24.71       28.25      6.09 o 
  10   8   3        1.54       -2.70      2.81 o 
 -10   9   3        0.59       -1.98      2.47 o 
  -9   9   3       23.64       20.63      3.60 o 
  -8   9   3        1.55        2.38      2.54 o 
  -7   9   3       24.32       22.11      3.34 o 
  -6   9   3        1.20        1.11      2.92 o 
  -5   9   3       21.82       22.07      3.95 o 
  -4   9   3       11.84        7.11      2.95 o 
  -3   9   3        3.91       -0.85      3.88 o 
  -2   9   3        4.79       -0.23      2.51 o 
  -1   9   3       14.39        9.81      3.66 o 
   0   9   3        4.95        4.62      2.80 o 
   1   9   3       16.05       13.40      2.95 o 
   2   9   3        4.33       -0.29      2.07 o 
   3   9   3       22.43       16.01      3.87 o 
   4   9   3       11.57       14.17      3.64 o 
   5   9   3        1.02       -0.06      3.05 o 
   6   9   3        5.10        5.94      3.31 o 
   7   9   3        1.61       -0.85      2.77 o 
   8   9   3        0.12       -2.78      5.41 o 
   9   9   3        0.80       -0.70      2.98 o 
  -7  10   3        2.54        1.35      3.06 o 
  -6  10   3        0.01        0.65      6.19 o 
  -5  10   3        0.32       -1.87      2.68 o 
  -4  10   3        3.81        4.13      3.80 o 
  -3  10   3       22.67       16.89      3.93 o 
  -2  10   3       21.53       20.56      3.27 o 
  -1  10   3       34.14       43.62      4.26 o 
   0  10   3       45.20       57.25     10.64 o 
   1  10   3        8.14       11.14      3.61 o 
   2  10   3        0.66       -2.56      2.85 o 
   3  10   3        7.74       12.86      9.57 o 
   4  10   3        0.01       -2.97      2.97 o 
   5  10   3        4.90        0.82      3.12 o 
   6  10   3        3.28        7.03      5.24 o 
   7  10   3        0.27        2.95      3.19 o 
  -4  11   3       12.80       22.92      5.55 o 
  -3  11   3        0.18        0.29      5.40 o 
  -2  11   3        0.92       -2.34      5.40 o 
  -1  11   3       33.03       33.72      7.82 o 
   0  11   3        8.16        3.87      5.22 o 
   1  11   3        9.04       10.85      5.69 o 
   2  11   3       13.14       16.63      4.75 o 
   3  11   3        0.28       -1.02      3.38 o 
 -16   0   4        4.85        0.92      4.10 o 
 -14   0   4       10.24        6.32      4.45 o 
 -12   0   4       91.66       89.40      7.74 o 
 -10   0   4      135.64      150.86      8.57 o 
  -8   0   4      256.33      258.96     10.19 o 
  -6   0   4      376.15      361.23     11.46 o 
  -4   0   4     1890.25     1741.32    125.53 o 
  -2   0   4     3423.41     2860.57     43.81 o 
   0   0   4        0.64        7.31      0.96 o 
   2   0   4     7235.97     6995.57    104.60 o 
   4   0   4     3846.85     3575.61     55.25 o 
   6   0   4      281.56      182.07      4.68 o 
   8   0   4     2329.61     2338.99     41.90 o 
  10   0   4      405.05      561.20     11.41 o 
  12   0   4       72.98       54.52      4.79 o 
  14   0   4       52.17       78.29      7.88 o 
 -16   1   4       12.68       12.35      3.77 o 
 -15   1   4       22.17       19.53      3.92 o 
 -14   1   4       39.46       31.07      4.26 o 
 -13   1   4       15.00       19.45      3.33 o 
 -12   1   4       47.13       68.58      5.63 o 
 -11   1   4        8.95       17.58      2.92 o 
 -10   1   4       83.99       84.41      4.75 o 
  -9   1   4      107.76      107.48      3.78 o 
  -8   1   4        7.49        0.90      1.08 o 
  -7   1   4      110.62      140.92      6.13 o 
  -6   1   4        8.30       10.90      1.29 o 
  -5   1   4      746.90      675.57      8.98 o 
  -4   1   4      527.15      586.07      7.79 o 
  -3   1   4     2022.20     1899.09     21.30 o 
  -2   1   4      247.28      264.58      4.59 o 
  -1   1   4       80.88      100.76      2.03 o 
   0   1   4     4002.36     4121.18     51.54 o 
   1   1   4     1561.80     1622.18     21.53 o 
   2   1   4      772.32      760.40      8.54 o 
   3   1   4      270.06      257.02      3.85 o 
   4   1   4      825.76      807.00      8.60 o 
   5   1   4       46.58       82.81      2.07 o 
   6   1   4       80.21       78.51      2.17 o 
   7   1   4       13.27       21.56      1.61 o 
   8   1   4        4.22        1.57      0.90 o 
   9   1   4        0.49        5.03      1.31 o 
  10   1   4        8.82       12.34      2.28 o 
  11   1   4        0.43       -0.15      1.90 o 
  12   1   4       45.66       46.37      3.56 o 
  13   1   4        0.01       -1.57      2.60 o 
  14   1   4        3.57        4.19      2.78 o 
  15   1   4        0.76       -0.39      2.62 o 
 -16   2   4        5.52       11.53      4.62 o 
 -15   2   4        1.37        0.74      2.79 o 
 -14   2   4        0.32        0.17      2.56 o 
 -13   2   4        8.91        2.45      3.25 o 
 -12   2   4       11.68       -1.98      3.51 o 
 -11   2   4       82.49       68.07      4.66 o 
 -10   2   4       72.05       48.74      3.81 o 
  -9   2   4        8.40        4.44      2.84 o 
  -8   2   4      304.37      236.56      5.31 o 
  -7   2   4       78.63      118.97      3.39 o 
  -6   2   4       77.88      102.94      2.97 o 
  -5   2   4      106.39      110.40      2.92 o 
  -4   2   4      196.26      154.54      3.15 o 
  -3   2   4     1575.98     1636.93     18.81 o 
  -2   2   4       96.00      104.77      2.44 o 
  -1   2   4      545.91      538.06     15.05 o 
   0   2   4     1796.08     1719.12     19.51 o 
   1   2   4       31.72       47.72      2.40 o 
   2   2   4        6.35        6.85      0.74 o 
   3   2   4     1367.41     1376.22     13.51 o 
   4   2   4      234.62      275.96      3.88 o 
   5   2   4      643.83      722.98      8.15 o 
   6   2   4       95.60       82.46      2.24 o 
   7   2   4       39.00       25.55      1.68 o 
   8   2   4      226.44      281.03      6.13 o 
   9   2   4      118.34      167.77      4.18 o 
  10   2   4      159.13      167.25      5.59 o 
  11   2   4       23.38       14.77      2.48 o 
  12   2   4        1.70       -1.57      1.90 o 
  13   2   4       13.31        8.02      3.15 o 
  14   2   4        3.14        3.37      2.53 o 
  15   2   4        0.00        0.14      3.48 o 
 -15   3   4        8.61        9.30      3.25 o 
 -14   3   4        3.21        8.03      3.11 o 
 -13   3   4        0.03        0.62      2.48 o 
 -12   3   4        2.65        2.81      2.47 o 
 -11   3   4      185.98      167.36      6.94 o 
 -10   3   4        0.14        0.81      3.48 o 
  -9   3   4      405.05      516.31     10.41 o 
  -8   3   4      244.06      193.10      6.13 o 
  -7   3   4      789.51      704.47     13.76 o 
  -6   3   4       21.37       28.86      2.09 o 
  -5   3   4        0.92        6.28      1.29 o 
  -4   3   4     1073.35     1106.78     16.13 o 
  -3   3   4      266.04      233.37      3.78 o 
  -2   3   4      833.84      862.35      9.85 o 
  -1   3   4      205.97      247.75      4.95 o 
   0   3   4      121.93      189.69      3.64 o 
   1   3   4       77.42      153.39      3.61 o 
   2   3   4     2555.19     2485.67     25.56 o 
   3   3   4      157.18      111.19      2.68 o 
   4   3   4     1295.27     1333.20     14.99 o 
   5   3   4      325.20      319.71      5.21 o 
   6   3   4      156.63      169.77      3.73 o 
   7   3   4      196.65      219.67      4.47 o 
   8   3   4        8.12        4.07      1.42 o 
   9   3   4      328.81      317.28     11.10 o 
  10   3   4      403.22      398.92     11.95 o 
  11   3   4        5.87        8.34      2.29 o 
  12   3   4        2.37        3.44      2.17 o 
  13   3   4        1.66        1.38      3.51 o 
  14   3   4        6.47        4.75      5.01 o 
 -15   4   4        0.44        4.81      4.69 o 
 -14   4   4       17.20        9.60      3.59 o 
 -13   4   4        0.91        3.10      2.81 o 
 -12   4   4      130.90      135.85      6.90 o 
 -11   4   4       22.94       25.22      3.80 o 
 -10   4   4       89.68      116.21      5.08 o 
  -9   4   4       38.13       39.60      3.11 o 
  -8   4   4       82.67       92.37      4.84 o 
  -7   4   4        0.77       -0.27      2.32 o 
  -6   4   4       71.03       62.79      3.26 o 
  -5   4   4       76.93       90.58      3.42 o 
  -4   4   4      341.72      374.21      6.05 o 
  -3   4   4     1913.14     1967.79     23.06 o 
  -2   4   4      299.97      338.78      5.11 o 
  -1   4   4      364.16      360.56      5.25 o 
   0   4   4       70.78      118.02      3.09 o 
   1   4   4       54.60       40.15      1.93 o 
   2   4   4     1082.09      896.89     10.98 o 
   3   4   4      188.07      204.47      4.07 o 
   4   4   4      100.37      128.15      3.24 o 
   5   4   4      424.58      403.54      6.38 o 
   6   4   4      114.04      110.24      3.18 o 
   7   4   4       67.99       66.78      3.40 o 
   8   4   4       42.98       36.40      2.82 o 
   9   4   4       58.89       57.09      3.56 o 
  10   4   4      124.48      103.22     10.13 o 
  11   4   4        0.61       -1.61      2.44 o 
  12   4   4       34.82       31.89      4.45 o 
  13   4   4        0.86       -2.71      2.71 o 
  14   4   4        5.70        7.85      3.72 o 
 -14   5   4        4.53        1.95      3.02 o 
 -13   5   4       22.61       29.21      3.67 o 
 -12   5   4        3.28       -2.49      2.96 o 
 -11   5   4        0.06       -1.80      1.80 o 
 -10   5   4      119.60      138.63      5.66 o 
  -9   5   4       21.93       12.60      2.40 o 
  -8   5   4        8.91       12.74      2.45 o 
  -7   5   4        3.50       11.05      2.27 o 
  -6   5   4        0.23       -0.74      1.25 o 
  -5   5   4        0.16        0.22      1.88 o 
  -4   5   4     1026.84     1028.04     16.17 o 
  -3   5   4       72.06       76.45      2.66 o 
  -2   5   4        1.86        0.67      0.81 o 
  -1   5   4      134.21      140.49      3.19 o 
   0   5   4      212.40      229.74      4.16 o 
   1   5   4       76.49      111.97      3.34 o 
   2   5   4      240.26      316.43      5.56 o 
   3   5   4        0.26        1.78      1.04 o 
   4   5   4       13.96       15.93      1.66 o 
   5   5   4        3.72        2.87      1.73 o 
   6   5   4       63.22       77.49      3.92 o 
   7   5   4      170.81      142.47      5.85 o 
   8   5   4       44.48       43.85      4.80 o 
   9   5   4        1.41        0.31      2.72 o 
  10   5   4       48.38       43.08      4.82 o 
  11   5   4        4.90        0.21      2.79 o 
  12   5   4        0.28       -2.50      2.69 o 
  13   5   4        1.43       -1.27      2.87 o 
 -14   6   4        0.71        1.47      6.51 o 
 -13   6   4       60.19       62.88      4.99 o 
 -12   6   4        0.35       -1.20      2.30 o 
 -11   6   4      178.92      215.74      7.60 o 
 -10   6   4        0.57        0.11      2.10 o 
  -9   6   4       68.25       80.01      4.46 o 
  -8   6   4       13.51       14.98      2.99 o 
  -7   6   4      305.09      334.89      8.29 o 
  -6   6   4      101.53       85.11      4.23 o 
  -5   6   4      351.20      358.54      8.23 o 
  -4   6   4      311.59      299.53      7.17 o 
  -3   6   4        4.76        2.21      1.32 o 
  -2   6   4      240.97      232.77      5.20 o 
  -1   6   4        7.22        9.97      1.58 o 
   0   6   4       10.85       16.33      2.12 o 
   1   6   4      231.63      188.72      4.84 o 
   2   6   4        0.03       -0.32      1.30 o 
   3   6   4      111.22      143.11      4.18 o 
   4   6   4        1.82        1.43      1.60 o 
   5   6   4      139.02      137.29      5.23 o 
   6   6   4       58.30       70.95      4.08 o 
   7   6   4       55.08       58.06      5.12 o 
   8   6   4        6.56        3.73      2.88 o 
   9   6   4        6.72        6.58      3.19 o 
  10   6   4       65.20       64.01      9.11 o 
  11   6   4        0.35        0.83      2.64 o 
  12   6   4        3.84        4.26      3.38 o 
 -13   7   4       12.08       17.41      6.84 o 
 -12   7   4       22.39       21.75      3.74 o 
 -11   7   4        0.45        2.45      2.86 o 
 -10   7   4      161.63      175.38     14.09 o 
  -9   7   4       25.95       31.56      3.54 o 
  -8   7   4       30.57       23.99      3.05 o 
  -7   7   4        1.66        0.81      1.90 o 
  -6   7   4        7.80        5.81      2.05 o 
  -5   7   4       25.16       31.55      2.85 o 
  -4   7   4        2.40        6.96      1.95 o 
  -3   7   4        2.67        0.83      1.52 o 
  -2   7   4       90.85       69.93      3.81 o 
  -1   7   4        0.01       -1.24      1.24 o 
   0   7   4      159.48      109.11      4.99 o 
   1   7   4        0.15        0.16      1.31 o 
   2   7   4       12.03       19.71      2.13 o 
   3   7   4       68.91       72.33      4.14 o 
   4   7   4        2.23        2.93      2.73 o 
   5   7   4       15.75       11.13      3.42 o 
   6   7   4       44.44       42.21      6.58 o 
   7   7   4        2.14        6.52      3.13 o 
   8   7   4       86.98       69.22      6.07 o 
   9   7   4       14.14       19.95      4.24 o 
  10   7   4        5.75       -3.07      3.07 o 
  11   7   4       10.02        4.30      7.75 o 
 -11   8   4       97.13       99.89      5.92 o 
 -10   8   4       18.01       13.19      3.06 o 
  -9   8   4       47.18       35.33      3.82 o 
  -8   8   4        8.53        8.74      2.62 o 
  -7   8   4       33.78       38.98      3.58 o 
  -6   8   4        0.01        1.08      2.05 o 
  -5   8   4      141.57      125.21      5.34 o 
  -4   8   4       21.88       20.26      3.52 o 
  -3   8   4        7.12        6.50      2.27 o 
  -2   8   4       13.55        7.17      2.01 o 
  -1   8   4       67.98       56.19      4.96 o 
   0   8   4        0.14        1.02      1.61 o 
   1   8   4       22.65       27.54      2.62 o 
   2   8   4       14.55        8.30      3.37 o 
   3   8   4       30.02       25.60      4.59 o 
   4   8   4        6.55        5.50      3.08 o 
   5   8   4        0.83       -2.38      2.38 o 
   6   8   4       50.22       55.26      5.60 o 
   7   8   4        1.23        4.02      3.29 o 
   8   8   4        2.72        1.37      3.41 o 
   9   8   4        2.94        1.84      4.89 o 
  10   8   4        1.87        0.45      3.65 o 
 -10   9   4       19.80       19.33      4.07 o 
  -9   9   4        8.78       10.12      4.18 o 
  -8   9   4        1.23        1.01      2.45 o 
  -7   9   4       12.23        9.82      3.20 o 
  -6   9   4       21.71       14.43      8.07 o 
  -5   9   4        1.38       -0.14      2.57 o 
  -4   9   4        2.35        3.22      2.60 o 
  -3   9   4       14.47       19.78      4.64 o 
  -2   9   4        4.97        3.13      2.64 o 
  -1   9   4        7.84        8.55      2.25 o 
   0   9   4      137.91      135.16     15.85 o 
   1   9   4        6.72        2.33      3.20 o 
   2   9   4       41.03       42.54      5.46 o 
   3   9   4        1.66        3.70      3.34 o 
   4   9   4        3.83        4.02      3.14 o 
   5   9   4        6.33        1.31      5.48 o 
   6   9   4       51.30       67.61      6.42 o 
   7   9   4        3.57        5.06      3.51 o 
   8   9   4       10.58       11.51      8.60 o 
  -7  10   4        2.99        3.09      2.99 o 
  -6  10   4        5.14        4.17      3.15 o 
  -5  10   4        1.81        0.72      2.79 o 
  -4  10   4        6.39        7.35      2.66 o 
  -3  10   4        3.64        4.38      3.17 o 
  -2  10   4       16.95       16.41      3.22 o 
  -1  10   4        0.57       -1.86      4.94 o 
   0  10   4       21.43       19.24      4.47 o 
   1  10   4        0.40       -0.61      3.24 o 
   2  10   4       18.41       19.03      4.62 o 
   3  10   4       16.27       13.87      4.31 o 
   4  10   4       30.48       38.55      6.61 o 
   5  10   4        1.80        1.49      3.37 o 
   6  10   4        4.31       12.15      4.95 o 
  -3  11   4       26.66       24.83      7.71 o 
  -2  11   4        0.20       -2.92      5.46 o 
  -1  11   4        2.77       -4.59      4.59 o 
   0  11   4       32.35       33.98      8.05 o 
   1  11   4        1.37       -1.67      3.98 o 
   2  11   4        9.64       13.34      9.25 o 
 -15   0   5       14.74       21.62      5.80 o 
 -13   0   5       78.65       50.95      6.32 o 
 -11   0   5        0.06       -0.35      4.58 o 
  -9   0   5       80.70      162.00      5.99 o 
  -7   0   5       69.23       30.34      3.69 o 
  -5   0   5     1218.68     1299.82     22.06 o 
  -3   0   5     1031.69      810.17     14.20 o 
  -1   0   5     4555.54     4296.98     65.12 o 
   1   0   5     8029.65     7997.25    119.52 o 
   3   0   5     2448.56     2387.95     78.58 o 
   5   0   5      247.00      228.36      6.12 o 
   7   0   5      295.72      194.28      6.98 o 
   9   0   5      191.22      203.57      6.05 o 
  11   0   5        3.24       -1.82      1.82 o 
  13   0   5        4.00        7.82      3.13 o 
  15   0   5        3.77        2.54      4.73 o 
 -16   1   5        0.42        1.36      3.95 o 
 -15   1   5       66.55       76.97      7.46 o 
 -14   1   5       29.58       42.78      4.65 o 
 -13   1   5       31.92       37.22      4.76 o 
 -12   1   5        4.43        1.06      2.21 o 
 -11   1   5      307.21      301.19     24.03 o 
 -10   1   5        6.45       -0.30      1.64 o 
  -9   1   5        3.43        5.76      1.34 o 
  -8   1   5        6.32        0.86      1.06 o 
  -7   1   5     1405.96     1482.68     18.13 o 
  -6   1   5       32.81       36.49      1.78 o 
  -5   1   5      251.97      209.53      3.99 o 
  -4   1   5      891.87      767.52      9.88 o 
  -3   1   5      844.81      861.92     12.28 o 
  -2   1   5      808.61      840.21     10.31 o 
  -1   1   5     3040.08     2998.04     32.69 o 
   0   1   5     2868.37     2693.57     34.65 o 
   1   1   5     1394.71     1274.94     17.64 o 
   2   1   5      613.10      544.33      6.61 o 
   3   1   5      102.81       93.89      2.17 o 
   4   1   5      264.04      301.91      4.67 o 
   5   1   5       58.24       54.52      1.75 o 
   6   1   5      113.69      132.81      2.87 o 
   7   1   5       24.03       40.78      1.95 o 
   8   1   5       65.73      110.16      3.37 o 
   9   1   5       34.80       56.14      2.70 o 
  10   1   5       98.83      109.62      5.33 o 
  11   1   5        2.40       -0.46      1.44 o 
  12   1   5        0.02       -1.18      2.06 o 
  13   1   5       26.42       34.67      3.49 o 
  14   1   5        0.74        5.12      4.05 o 
 -16   2   5        0.05       -1.36      2.85 o 
 -15   2   5        0.06        3.54      2.84 o 
 -14   2   5       12.89        6.45      3.08 o 
 -13   2   5        0.04       -2.16      2.16 o 
 -12   2   5      189.20      208.63      8.09 o 
 -11   2   5       23.57       27.06      3.39 o 
 -10   2   5        0.37        1.19      1.89 o 
  -9   2   5       27.24       20.16      4.62 o 
  -8   2   5      521.37      503.77      9.07 o 
  -7   2   5        4.73        4.15      1.29 o 
  -6   2   5       49.96       44.78      2.01 o 
  -5   2   5       71.42       62.01      2.16 o 
  -4   2   5      398.82      344.07      5.45 o 
  -3   2   5      163.03      135.69      3.03 o 
  -2   2   5      180.10      209.48      4.23 o 
  -1   2   5      441.39      317.04      4.79 o 
   0   2   5        7.07       -0.84      0.84 o 
   1   2   5      824.13      842.19     12.78 o 
   2   2   5      232.62      241.12      4.04 o 
   3   2   5     2867.53     2975.70     37.38 o 
   4   2   5      734.94      758.40      8.37 o 
   5   2   5      165.01      170.02      3.09 o 
   6   2   5       61.91       65.97      2.79 o 
   7   2   5      141.40      146.64      3.22 o 
   8   2   5      115.57       96.39      2.79 o 
   9   2   5      116.70      108.03      4.03 o 
  10   2   5      100.08      135.06      7.29 o 
  11   2   5       40.70       44.47      3.39 o 
  12   2   5        0.80        1.44      2.07 o 
  13   2   5       12.34        4.54      3.72 o 
  14   2   5        0.47        0.45      3.19 o 
 -15   3   5        0.76       -0.55      2.67 o 
 -14   3   5       25.30       24.18      4.66 o 
 -13   3   5        1.36        1.31      2.49 o 
 -12   3   5        7.05        2.12      2.32 o 
 -11   3   5        0.01        2.83      2.26 o 
 -10   3   5       18.31       18.63      2.98 o 
  -9   3   5       42.01       66.35      4.26 o 
  -8   3   5        9.70       17.40      2.47 o 
  -7   3   5      124.68      115.92      7.03 o 
  -6   3   5       75.23       92.22      2.95 o 
  -5   3   5      176.79      198.49      4.02 o 
  -4   3   5      381.22      380.83      6.07 o 
  -3   3   5       74.99       81.58      2.53 o 
  -2   3   5       13.25        9.04      1.02 o 
  -1   3   5     1315.49     1365.30     16.35 o 
   0   3   5       66.58       52.47      2.64 o 
   1   3   5      143.07      160.36      3.43 o 
   2   3   5        1.79        7.45      0.96 o 
   3   3   5       64.78       60.07      4.04 o 
   4   3   5        6.25        2.95      1.07 o 
   5   3   5      198.80      194.41      4.23 o 
   6   3   5       86.94       75.80      2.58 o 
   7   3   5       32.84       31.33      1.95 o 
   8   3   5      126.01      144.10      4.30 o 
   9   3   5       38.88       55.64      3.05 o 
  10   3   5      114.05      118.58      5.62 o 
  11   3   5        0.06       -1.11      2.66 o 
  12   3   5        1.92       -2.43      5.43 o 
  13   3   5        0.11       -0.78      3.05 o 
  14   3   5        0.78        2.90      3.41 o 
 -15   4   5        9.09       11.12      3.56 o 
 -14   4   5        1.22        3.29      2.92 o 
 -13   4   5       18.90       26.73      5.05 o 
 -12   4   5        3.75        0.14      2.47 o 
 -11   4   5       21.28       14.59      4.23 o 
 -10   4   5        7.04        2.65      2.29 o 
  -9   4   5        8.94        1.19      2.84 o 
  -8   4   5      126.95      186.98      5.78 o 
  -7   4   5      516.04      561.22     10.71 o 
  -6   4   5        3.57        0.23      1.12 o 
  -5   4   5       16.04       18.15      1.33 o 
  -4   4   5      259.57      279.21      4.68 o 
  -3   4   5       65.13       65.14      2.13 o 
  -2   4   5      806.79      825.70      9.93 o 
  -1   4   5        0.32        1.05      0.93 o 
   0   4   5      239.39      256.88      4.83 o 
   1   4   5      310.62      313.06      5.55 o 
   2   4   5       22.18       22.98      1.52 o 
   3   4   5      173.96      245.52      4.58 o 
   4   4   5       39.55       29.21      1.75 o 
   5   4   5      506.59      534.65      7.85 o 
   6   4   5      348.86      348.80      6.06 o 
   7   4   5        5.27        3.67      1.55 o 
   8   4   5       51.01       55.74      3.04 o 
   9   4   5        1.13        0.22      2.36 o 
  10   4   5        2.35        7.04      3.68 o 
  11   4   5        3.78        5.28      3.05 o 
  12   4   5        0.51       -0.36      2.73 o 
  13   4   5        2.96       -0.77      3.13 o 
 -14   5   5        0.05       -2.62      2.62 o 
 -13   5   5       40.87       38.30      4.74 o 
 -12   5   5       13.52       10.56      3.54 o 
 -11   5   5        0.03        1.83      4.43 o 
 -10   5   5        0.43       -1.53      1.88 o 
  -9   5   5       82.06       80.61      7.22 o 
  -8   5   5        9.38        6.76      2.06 o 
  -7   5   5        0.71        0.79      1.47 o 
  -6   5   5        5.47        6.55      1.72 o 
  -5   5   5       10.46       11.95      1.76 o 
  -4   5   5      196.85      192.98      3.98 o 
  -3   5   5      172.81      183.30      3.80 o 
  -2   5   5      152.03      167.44      3.56 o 
  -1   5   5       50.90       35.76      1.68 o 
   0   5   5        1.08       -0.32      0.90 o 
   1   5   5      224.34      259.06      5.30 o 
   2   5   5        4.04        6.63      1.22 o 
   3   5   5      573.73      578.49      8.45 o 
   4   5   5      279.93      287.37      5.42 o 
   5   5   5       20.16       37.03      2.57 o 
   6   5   5       11.91       17.01      2.73 o 
   7   5   5       10.92       15.89      5.18 o 
   8   5   5      142.74      145.52     12.53 o 
   9   5   5       80.96       64.53      5.45 o 
  10   5   5        1.38        1.76      2.82 o 
  11   5   5        3.07        0.28      2.85 o 
  12   5   5        3.04       -0.12      2.87 o 
  13   5   5        0.02       -2.88      2.88 o 
 -13   6   5        1.91        6.05      3.85 o 
 -12   6   5       14.68       17.18      3.29 o 
 -11   6   5        3.06       -0.62      3.08 o 
 -10   6   5       54.72       52.37      4.04 o 
  -9   6   5        0.43       -2.20      2.20 o 
  -8   6   5        0.13        1.30      1.85 o 
  -7   6   5       20.40       21.43      2.60 o 
  -6   6   5      313.69      321.41     10.51 o 
  -5   6   5       86.79       96.60      4.13 o 
  -4   6   5      783.81      738.50     11.48 o 
  -3   6   5       22.06       17.96      1.85 o 
  -2   6   5       97.29      104.74      3.03 o 
  -1   6   5      147.94      146.93      4.20 o 
   0   6   5       51.31       35.41      2.83 o 
   1   6   5       48.24       61.73      2.82 o 
   2   6   5       83.47      115.60      3.46 o 
   3   6   5      131.91      141.68      4.27 o 
   4   6   5       11.21        8.72      2.97 o 
   5   6   5       65.89       66.22      5.37 o 
   6   6   5      115.66      116.04      9.14 o 
   7   6   5       38.76       49.47      7.71 o 
   8   6   5       27.27       32.14      4.56 o 
   9   6   5        1.03        2.75      2.90 o 
  10   6   5        0.32        4.36      3.17 o 
  11   6   5        1.57       -0.92      3.10 o 
  12   6   5        3.53        3.73      3.62 o 
 -12   7   5       68.77       70.21      5.27 o 
 -11   7   5        0.03       -3.67      3.67 o 
 -10   7   5      185.22      199.97      7.40 o 
  -9   7   5       50.97       59.24      6.83 o 
  -8   7   5      420.50      440.28     10.58 o 
  -7   7   5        2.47        9.09      2.38 o 
  -6   7   5      457.52      493.03     19.24 o 
  -5   7   5        0.11       -0.39      1.74 o 
  -4   7   5      155.65      142.91      4.57 o 
  -3   7   5        2.13        2.92      2.33 o 
  -2   7   5      181.28      169.51      6.24 o 
  -1   7   5       22.30        9.18      2.05 o 
   0   7   5       42.28       29.45      2.78 o 
   1   7   5       28.89       33.91      3.19 o 
   2   7   5        2.32        9.57      2.31 o 
   3   7   5        0.22       -1.42      2.42 o 
   4   7   5       47.43       53.10      8.00 o 
   5   7   5        0.31       -2.57      2.57 o 
   6   7   5        0.43        2.97      4.24 o 
   7   7   5      132.26      159.43      8.49 o 
   8   7   5        3.67        0.97      6.77 o 
   9   7   5       12.06        6.51      8.14 o 
  10   7   5        7.65        8.21      5.25 o 
  11   7   5       14.56       18.77      4.63 o 
 -11   8   5        1.08        5.04      2.91 o 
 -10   8   5       45.09       48.62      6.59 o 
  -9   8   5        2.02        8.35      2.76 o 
  -8   8   5        4.26        4.48      3.78 o 
  -7   8   5       50.02       48.78      7.09 o 
  -6   8   5       33.62       36.52      4.20 o 
  -5   8   5      182.40      202.04     15.54 o 
  -4   8   5      276.95      269.50      8.54 o 
  -3   8   5      216.85      204.28      6.77 o 
  -2   8   5      142.28      124.21      6.06 o 
  -1   8   5      283.56      248.15      9.65 o 
   0   8   5       55.53       60.24      4.29 o 
   1   8   5      285.02      301.65      8.72 o 
   2   8   5       37.99       29.44      4.99 o 
   3   8   5       25.95       11.24      8.46 o 
   4   8   5        2.18        3.17      3.13 o 
   5   8   5       14.04       16.59      4.22 o 
   6   8   5       14.39        4.25      3.31 o 
   7   8   5        0.33        2.27      3.56 o 
   8   8   5        2.38        0.88      3.44 o 
   9   8   5        1.70        0.76      3.33 o 
  10   8   5        6.11        9.02      4.27 o 
  -9   9   5       37.37       32.48      6.12 o 
  -8   9   5       43.47       25.15      4.32 o 
  -7   9   5        0.24        1.36      3.51 o 
  -6   9   5       45.54       36.86      3.78 o 
  -5   9   5       10.54        6.49      2.46 o 
  -4   9   5        6.06        8.54      4.20 o 
  -3   9   5       23.36       28.46      4.49 o 
  -2   9   5       30.26       27.27      4.43 o 
  -1   9   5      209.40      185.07      7.26 o 
   0   9   5       25.27       36.93      5.36 o 
   1   9   5      249.48      273.94     11.57 o 
   2   9   5        0.49       -0.97      2.87 o 
   3   9   5       46.43       41.40     11.76 o 
   4   9   5        0.00        2.37      3.14 o 
   5   9   5       62.38       50.16      5.96 o 
   6   9   5        0.30        5.49      3.72 o 
   7   9   5       36.29       43.87      7.59 o 
   8   9   5        0.10        0.59      3.62 o 
  -7  10   5        3.30        3.23      2.53 o 
  -6  10   5        9.90       12.93      3.92 o 
  -5  10   5        5.70        4.30      3.36 o 
  -4  10   5        1.16       -1.06      2.72 o 
  -3  10   5       16.76       13.52      3.76 o 
  -2  10   5        1.77       -0.20      2.28 o 
  -1  10   5       55.50       55.69      6.13 o 
   0  10   5        2.90        8.60      3.99 o 
   1  10   5       56.50       55.25      6.29 o 
   2  10   5        0.28       -1.45      3.44 o 
   3  10   5       16.31       11.96      4.16 o 
   4  10   5        4.69        5.68      3.82 o 
   5  10   5       19.93       18.20      4.69 o 
   6  10   5        3.39        3.26      3.55 o 
  -2  11   5       10.88       13.62      6.75 o 
  -1  11   5        1.61        0.50      3.83 o 
   0  11   5        8.46       10.92      4.32 o 
   1  11   5       14.37        8.43      6.32 o 
 -16   0   6        5.42        7.77      4.45 o 
 -14   0   6       15.97       16.17      4.68 o 
 -12   0   6       54.95       82.27      7.27 o 
 -10   0   6       18.03       18.22      5.25 o 
  -8   0   6       13.57       12.56      3.67 o 
  -6   0   6      233.94      206.69      5.94 o 
  -4   0   6      515.09      671.45     12.69 o 
  -2   0   6      252.02      228.46      5.57 o 
   0   0   6     7148.20     7566.12    113.51 o 
   2   0   6      268.32      273.27     10.49 o 
   4   0   6     1358.62     1394.46     30.97 o 
   6   0   6      302.92      300.63      7.83 o 
   8   0   6       57.58       22.80      3.22 o 
  10   0   6      257.83      272.06      7.51 o 
  12   0   6        0.58        1.38      3.50 o 
 -16   1   6        4.03        2.91      5.61 o 
 -15   1   6        0.48        0.88      2.71 o 
 -14   1   6      274.25      292.85     27.77 o 
 -13   1   6        3.93        8.11      2.76 o 
 -12   1   6       68.18       70.76      6.84 o 
 -11   1   6       12.15       10.11      2.14 o 
 -10   1   6       69.96       35.41      3.85 o 
  -9   1   6      159.47      100.77      3.35 o 
  -8   1   6      163.79      222.41      4.81 o 
  -7   1   6       15.70        7.23      1.47 o 
  -6   1   6      194.27      166.86      3.77 o 
  -5   1   6      696.35      696.97      9.48 o 
  -4   1   6     1136.05     1373.71     18.87 o 
  -3   1   6      227.14      303.47      7.58 o 
  -2   1   6      280.53      335.28      5.11 o 
  -1   1   6      145.16      210.63      3.64 o 
   0   1   6     2683.19     2500.11     27.80 o 
   1   1   6      437.15      489.43      8.33 o 
   2   1   6       52.94       58.80      1.56 o 
   3   1   6      398.89      398.20      5.02 o 
   4   1   6        0.15        0.25      0.66 o 
   5   1   6      258.73      273.46      4.70 o 
   6   1   6      183.19      195.59      4.04 o 
   7   1   6       87.32       65.79      2.25 o 
   8   1   6      101.93      104.57      2.91 o 
   9   1   6       23.33       42.85      2.20 o 
  10   1   6        1.15        1.10      1.58 o 
  11   1   6       43.30       28.85      2.67 o 
  12   1   6        0.50       -0.97      2.57 o 
  13   1   6       10.70       13.42      3.67 o 
  14   1   6        1.62       -2.79      2.79 o 
 -16   2   6        4.60        5.60      3.19 o 
 -15   2   6        9.87       10.72      3.30 o 
 -14   2   6        1.60       -1.03      2.10 o 
 -13   2   6       16.62       21.68      3.18 o 
 -12   2   6        0.88       -0.64      2.67 o 
 -11   2   6      288.99      334.04      8.38 o 
 -10   2   6        7.70        2.46      1.65 o 
  -9   2   6       73.80       56.44      5.72 o 
  -8   2   6      370.55      299.10      5.81 o 
  -7   2   6     3986.96     4350.89     58.26 o 
  -6   2   6      939.56     1163.05     14.79 o 
  -5   2   6     2639.23     2583.25     29.39 o 
  -4   2   6     1319.10     1173.37     14.49 o 
  -3   2   6     3203.48     3388.02     43.02 o 
  -2   2   6      392.13      482.80      6.87 o 
  -1   2   6     4878.25     4842.07     52.32 o 
   0   2   6       37.52       37.52      2.64 o 
   1   2   6     1046.02     1055.78     15.74 o 
   2   2   6      281.44      286.57      9.91 o 
   3   2   6      633.77      631.89      7.98 o 
   4   2   6       93.41      125.75      2.52 o 
   5   2   6      260.73      283.32      4.30 o 
   6   2   6      224.61      237.80      4.04 o 
   7   2   6        2.15        0.22      1.07 o 
   8   2   6       44.46       60.16      3.95 o 
   9   2   6       78.41       76.59      3.89 o 
  10   2   6      112.18      109.41      6.43 o 
  11   2   6       35.95       24.70      3.31 o 
  12   2   6        4.49        3.01      3.87 o 
  13   2   6        1.42       -0.69      3.20 o 
  14   2   6        0.34       -0.14      3.10 o 
 -15   3   6        1.66        2.18      3.76 o 
 -14   3   6        0.91        1.55      2.18 o 
 -13   3   6        6.60        0.33      2.36 o 
 -12   3   6        1.44        0.86      2.48 o 
 -11   3   6       36.71       25.17      6.12 o 
 -10   3   6      274.94      332.25     10.32 o 
  -9   3   6      407.93      449.84      9.65 o 
  -8   3   6        0.00       -1.19      1.31 o 
  -7   3   6      290.64      276.95      6.76 o 
  -6   3   6       38.98       43.98      2.10 o 
  -5   3   6       34.60       16.39      1.79 o 
  -4   3   6        0.89        0.48      0.83 o 
  -3   3   6       68.04       61.47      2.19 o 
  -2   3   6      873.40      800.54     12.18 o 
  -1   3   6     2003.51     2128.72     24.47 o 
   0   3   6      308.29      303.52      4.90 o 
   1   3   6      919.66      900.93     11.55 o 
   2   3   6      963.24      906.60     11.75 o 
   3   3   6       39.37       70.34      2.21 o 
   4   3   6      404.05      409.50      6.22 o 
   5   3   6        2.88       -0.63      0.85 o 
   6   3   6        0.62       -0.90      0.90 o 
   7   3   6        6.92        9.93      1.43 o 
   8   3   6        6.20        3.15      1.97 o 
   9   3   6      164.28      165.35      6.38 o 
  10   3   6       58.00       82.00      4.89 o 
  11   3   6        6.77       11.18      3.19 o 
  12   3   6       14.63       14.00      7.22 o 
  13   3   6        7.08        6.38      3.59 o 
  14   3   6        0.00       -2.91      2.91 o 
 -15   4   6        0.51        2.98      3.09 o 
 -14   4   6        2.26        6.02      3.29 o 
 -13   4   6        0.06       -0.10      2.93 o 
 -12   4   6        5.94       16.94      3.48 o 
 -11   4   6        1.45        3.93      2.65 o 
 -10   4   6        0.79        4.01      2.36 o 
  -9   4   6        1.51        2.08      2.08 o 
  -8   4   6        1.35        1.73      1.75 o 
  -7   4   6      299.00      304.98      7.40 o 
  -6   4   6        1.68        0.85      1.66 o 
  -5   4   6        2.20        0.85      0.94 o 
  -4   4   6      623.04      598.81      8.92 o 
  -3   4   6       65.17       69.77      4.61 o 
  -2   4   6     1069.05     1171.33     14.95 o 
  -1   4   6      441.99      601.54      8.77 o 
   0   4   6        3.27        9.32      1.14 o 
   1   4   6      232.37      209.02      4.28 o 
   2   4   6     1706.41     1870.59     20.48 o 
   3   4   6        1.68        3.24      1.07 o 
   4   4   6        0.19        1.82      1.01 o 
   5   4   6        7.75        1.21      1.41 o 
   6   4   6        5.58        2.89      1.58 o 
   7   4   6      130.01      143.26      5.72 o 
   8   4   6       54.88       57.47      4.10 o 
   9   4   6       43.17       43.78      4.41 o 
  10   4   6        0.72       -3.35      5.50 o 
  11   4   6        3.42        8.72      3.14 o 
  12   4   6        0.21        1.67      3.08 o 
  13   4   6        2.33        1.13      3.16 o 
 -14   5   6        0.06       -3.03      3.03 o 
 -13   5   6        0.28       -0.97      2.76 o 
 -12   5   6        2.39       -2.17      2.17 o 
 -11   5   6       52.08       52.46      4.72 o 
 -10   5   6       73.04       75.59      7.12 o 
  -9   5   6       21.62       35.14      3.80 o 
  -8   5   6       53.09       54.20      3.47 o 
  -7   5   6        2.21        1.05      1.39 o 
  -6   5   6        2.44        1.16      1.37 o 
  -5   5   6        4.61        3.07      1.29 o 
  -4   5   6       62.02       59.28      2.60 o 
  -3   5   6       34.92       28.18      1.64 o 
  -2   5   6       39.70       42.37      4.16 o 
  -1   5   6        1.20        1.95      1.02 o 
   0   5   6        2.31        0.13      0.96 o 
   1   5   6       97.50      103.78      3.21 o 
   2   5   6      121.41      170.19      4.86 o 
   3   5   6       26.77       25.60      2.47 o 
   4   5   6      406.49      392.14      8.34 o 
   5   5   6       37.93       18.95      2.21 o 
   6   5   6       11.40       14.46      2.74 o 
   7   5   6        0.80        2.62      2.10 o 
   8   5   6        7.73       13.44      3.59 o 
   9   5   6       36.58       24.67      4.11 o 
  10   5   6       16.25       21.31      5.98 o 
  11   5   6        0.01        0.31      2.70 o 
  12   5   6       26.59       25.63      4.71 o 
 -13   6   6        0.59       -2.54      3.64 o 
 -12   6   6        9.65       13.09      3.64 o 
 -11   6   6       49.70       56.17      5.18 o 
 -10   6   6       44.96       30.11      4.25 o 
  -9   6   6        0.11       -1.49      2.04 o 
  -8   6   6      255.92      278.78      7.82 o 
  -7   6   6       84.55       92.95      4.01 o 
  -6   6   6      166.62      162.91      5.10 o 
  -5   6   6       31.46       26.79      2.28 o 
  -4   6   6        8.09       10.28      1.68 o 
  -3   6   6        8.08        9.68      1.94 o 
  -2   6   6      159.36      170.18      4.51 o 
  -1   6   6      245.84      186.91      5.69 o 
   0   6   6       90.33      107.90      4.77 o 
   1   6   6       25.24       36.76      2.98 o 
   2   6   6        0.76       -0.14      1.45 o 
   3   6   6        0.05        0.78      1.51 o 
   4   6   6        0.00        1.62      1.92 o 
   5   6   6       17.90       22.53      3.26 o 
   6   6   6        1.64        0.65      2.62 o 
   7   6   6       47.74       48.72      5.21 o 
   8   6   6        4.32        5.51      3.31 o 
   9   6   6        1.00       -1.32      3.75 o 
  10   6   6        0.00       -2.65      3.46 o 
  11   6   6        4.07        2.27      3.25 o 
  12   6   6        0.18       -3.09      3.09 o 
 -12   7   6        3.68        2.58      2.85 o 
 -11   7   6       15.98       10.75      3.06 o 
 -10   7   6        0.18        1.96      4.17 o 
  -9   7   6        9.03        6.91      2.69 o 
  -8   7   6       13.63       18.68      2.68 o 
  -7   7   6       20.13       17.65      2.40 o 
  -6   7   6        8.13        6.41      1.96 o 
  -5   7   6      130.22      121.91      5.17 o 
  -4   7   6       29.31       29.68      3.57 o 
  -3   7   6      380.83      381.13      8.95 o 
  -2   7   6        9.65       11.59      2.42 o 
  -1   7   6      860.26      800.19     18.63 o 
   0   7   6       30.74       18.54      3.45 o 
   1   7   6      574.48      615.88     12.93 o 
   2   7   6        1.35       -1.91      1.91 o 
   3   7   6       66.55       76.30      6.15 o 
   4   7   6        0.04       -2.25      2.25 o 
   5   7   6       10.37        5.27      2.80 o 
   6   7   6        0.40        7.10      3.42 o 
   7   7   6        0.14       -2.77      2.77 o 
   8   7   6       13.51       12.67      3.99 o 
   9   7   6        0.35        0.41      3.25 o 
  10   7   6        8.75        2.02      3.58 o 
  11   7   6        1.80        4.65      3.60 o 
 -11   8   6        8.18        1.02      2.74 o 
 -10   8   6        1.76        4.11      2.85 o 
  -9   8   6       10.35       20.27      2.91 o 
  -8   8   6        6.24       11.78      2.53 o 
  -7   8   6      107.50       98.20      5.24 o 
  -6   8   6       10.62        9.59      2.54 o 
  -5   8   6       76.60       91.01      5.02 o 
  -4   8   6       11.42       21.14      2.92 o 
  -3   8   6       51.59       55.53      5.39 o 
  -2   8   6      157.71      130.40      7.41 o 
  -1   8   6       90.54      108.73      6.76 o 
   0   8   6     1173.93     1185.00     25.14 o 
   1   8   6       44.38       33.89      4.33 o 
   2   8   6      325.20      322.09     16.94 o 
   3   8   6        5.73        7.35      4.68 o 
   4   8   6      178.80      203.86      9.82 o 
   5   8   6        1.01        1.86      2.37 o 
   6   8   6      121.36      126.26      8.11 o 
   7   8   6        0.00       -0.33      6.68 o 
   8   8   6        8.31        8.16      4.01 o 
   9   8   6        0.00        4.91      3.83 o 
  -9   9   6        6.71        5.42      2.70 o 
  -8   9   6        7.31        1.60      2.83 o 
  -7   9   6       32.85       29.10      3.58 o 
  -6   9   6        0.64        4.89      3.59 o 
  -5   9   6       15.22       14.55      4.06 o 
  -4   9   6        0.26        0.28      2.84 o 
  -3   9   6        0.25       -2.56      2.56 o 
  -2   9   6        9.14        3.41      3.25 o 
  -1   9   6       34.16       37.62      4.86 o 
   0   9   6        8.52       16.46      4.34 o 
   1   9   6       25.36       26.01      4.86 o 
   2   9   6        8.08        4.17      4.45 o 
   3   9   6        4.75        1.49      3.25 o 
   4   9   6        4.80       -0.08      3.15 o 
   5   9   6       19.90       23.90      4.96 o 
   6   9   6       26.68       23.72      7.98 o 
   7   9   6        0.23        3.19      3.82 o 
  -7  10   6        7.98        4.59      4.16 o 
  -6  10   6       27.15       30.39      5.24 o 
  -5  10   6        4.17       -0.37      3.22 o 
  -4  10   6       15.01       13.84      4.60 o 
  -3  10   6        0.61        2.32      3.32 o 
  -2  10   6       58.52       62.11      6.03 o 
  -1  10   6        2.02        1.36      3.36 o 
   0  10   6      173.69      191.58     10.23 o 
   1  10   6        8.08       14.01      4.46 o 
   2  10   6       38.25       28.98      8.02 o 
   3  10   6        1.21       -2.41      3.26 o 
   4  10   6       22.62       28.62      5.36 o 
   5  10   6        0.03       -1.02      3.12 o 
 -15   0   7        1.35        0.72      3.49 o 
 -13   0   7      103.28       84.00      7.62 o 
 -11   0   7       27.96       45.89      3.89 o 
  -9   0   7       13.30       14.03      3.41 o 
  -7   0   7      616.94      530.15     12.40 o 
  -5   0   7      114.97      169.21      5.29 o 
  -3   0   7      876.23     1096.97     19.17 o 
  -1   0   7     6530.80     6577.62     99.41 o 
   1   0   7     1768.52     1795.44     29.19 o 
   3   0   7        4.94        7.36      2.05 o 
   5   0   7     1826.83     1836.15     25.81 o 
   7   0   7       50.78       76.27      4.13 o 
   9   0   7       79.85       51.04      7.40 o 
  11   0   7      135.56      162.80     10.73 o 
 -16   1   7        0.56        2.12      2.68 o 
 -15   1   7        8.28       10.39      3.21 o 
 -14   1   7        0.82       -1.45      2.97 o 
 -13   1   7      232.16      229.75      8.73 o 
 -12   1   7       11.96        6.58      2.16 o 
 -11   1   7      227.39      267.08      8.82 o 
 -10   1   7      100.25      101.96      4.33 o 
  -9   1   7      153.80      156.59      4.22 o 
  -8   1   7      393.43      423.24      9.55 o 
  -7   1   7       88.39      100.22      3.15 o 
  -6   1   7      142.09      129.20      6.17 o 
  -5   1   7     1031.72     1088.61     17.28 o 
  -4   1   7      950.50     1044.37     13.16 o 
  -3   1   7      430.26      481.89      7.02 o 
  -2   1   7      498.41      512.95      8.91 o 
  -1   1   7      302.44      258.94      4.37 o 
   0   1   7      159.83      146.88      4.14 o 
   1   1   7       59.19       67.73      3.92 o 
   2   1   7      509.42      462.87      5.95 o 
   3   1   7      263.49      234.07      3.73 o 
   4   1   7       47.24       49.85      1.97 o 
   5   1   7      457.53      494.04      6.40 o 
   6   1   7        7.93       19.09      2.53 o 
   7   1   7        2.85        0.30      0.91 o 
   8   1   7       42.64       26.88      2.10 o 
   9   1   7       21.54       27.17      1.91 o 
  10   1   7        0.92        1.24      1.77 o 
  11   1   7        2.66        3.46      2.84 o 
  12   1   7       15.38       15.80      3.16 o 
  13   1   7        0.91       -1.53      2.86 o 
  14   1   7        2.12        4.94      5.31 o 
 -15   2   7        0.83        0.90      3.64 o 
 -14   2   7       24.18       30.05      3.46 o 
 -13   2   7       10.06       14.38      2.83 o 
 -12   2   7       40.36       57.17      3.88 o 
 -11   2   7       50.98       42.15      3.32 o 
 -10   2   7        2.96        7.70      2.00 o 
  -9   2   7       38.56       22.69      2.46 o 
  -8   2   7       34.24       26.13      1.96 o 
  -7   2   7        0.49       -0.32      1.00 o 
  -6   2   7      466.10      470.04      7.50 o 
  -5   2   7        2.44        0.94      0.92 o 
  -4   2   7      155.28      144.59      5.12 o 
  -3   2   7      210.63      242.00      4.46 o 
  -2   2   7     1539.61     1792.18     20.90 o 
  -1   2   7     3798.64     3775.86     41.50 o 
   0   2   7     2796.31     2926.32     38.64 o 
   1   2   7       34.79       20.23      2.72 o 
   2   2   7     2810.03     3312.31     43.49 o 
   3   2   7      853.89      818.49      8.96 o 
   4   2   7      769.75      729.48      8.35 o 
   5   2   7      135.35      169.64      4.93 o 
   6   2   7       60.64       45.66      2.07 o 
   7   2   7       26.52       31.99      2.41 o 
   8   2   7       27.46       35.98      2.66 o 
   9   2   7       90.50       87.18      3.92 o 
  10   2   7       35.10       44.20      3.84 o 
  11   2   7        2.54        1.06      2.38 o 
  12   2   7        9.13        2.51      2.66 o 
  13   2   7        0.07       -2.80      2.80 o 
 -15   3   7        2.58        2.99      2.58 o 
 -14   3   7        0.46        0.66      2.38 o 
 -13   3   7       35.20       33.12      3.50 o 
 -12   3   7       97.31       84.74      4.67 o 
 -11   3   7       10.26        1.68      2.07 o 
 -10   3   7       12.34        6.06      2.06 o 
  -9   3   7       89.06       67.58      3.78 o 
  -8   3   7      374.27      405.73     14.36 o 
  -7   3   7       18.18       12.17      1.92 o 
  -6   3   7      129.65      115.59      3.32 o 
  -5   3   7      105.59      144.03      3.63 o 
  -4   3   7     2592.76     2878.76     32.81 o 
  -3   3   7       54.67       69.07      2.36 o 
  -2   3   7     2454.46     2764.82     31.33 o 
  -1   3   7      298.74      239.77      4.43 o 
   0   3   7      791.69      756.27     12.70 o 
   1   3   7       93.91      113.21      4.05 o 
   2   3   7       10.34        2.51      1.41 o 
   3   3   7      716.01      722.85     11.20 o 
   4   3   7        6.43       16.56      1.88 o 
   5   3   7      137.38      143.91      4.55 o 
   6   3   7       48.34       37.70      3.11 o 
   7   3   7        1.67       -0.52      1.39 o 
   8   3   7       43.30       44.51      4.23 o 
   9   3   7      310.67      318.94     15.86 o 
  10   3   7       22.29       23.57      3.32 o 
  11   3   7        0.01        2.90      2.65 o 
  12   3   7       36.25       33.70      6.06 o 
  13   3   7        2.10        2.93      3.43 o 
 -15   4   7        0.00        1.36      2.58 o 
 -14   4   7        0.27        1.81      2.37 o 
 -13   4   7        0.20       -0.19      2.15 o 
 -12   4   7        0.00        1.73      2.04 o 
 -11   4   7       70.18       76.48      5.03 o 
 -10   4   7        5.51       -0.97      1.87 o 
  -9   4   7       26.00       27.71      2.93 o 
  -8   4   7        9.94        1.69      2.02 o 
  -7   4   7      137.59      154.97      5.18 o 
  -6   4   7       80.26       63.55      3.32 o 
  -5   4   7       10.01        8.27      1.47 o 
  -4   4   7       43.56       34.47      1.96 o 
  -3   4   7      231.66      223.06      4.61 o 
  -2   4   7       23.46       31.55      3.68 o 
  -1   4   7       36.50       29.72      2.09 o 
   0   4   7      474.33      510.79      7.68 o 
   1   4   7      148.82      155.15      4.96 o 
   2   4   7      118.03      141.56      6.61 o 
   3   4   7        0.55       -0.15      1.23 o 
   4   4   7      214.09      199.33      5.35 o 
   5   4   7        6.78       25.64      2.79 o 
   6   4   7       33.81       41.57      3.22 o 
   7   4   7        2.48        4.74      2.26 o 
   8   4   7        2.49       -0.22      2.30 o 
   9   4   7       38.71       36.67      3.74 o 
  10   4   7       31.01       22.16      4.32 o 
  11   4   7       25.31       28.68      5.54 o 
  12   4   7        2.77        0.57      3.18 o 
  13   4   7        6.76        7.25      3.76 o 
 -14   5   7        1.49        2.59      2.77 o 
 -13   5   7        0.15        0.25      2.36 o 
 -12   5   7        7.04        7.18      5.21 o 
 -11   5   7       73.25       96.29      5.20 o 
 -10   5   7        1.04        1.29      2.85 o 
  -9   5   7       11.36       14.46      2.86 o 
  -8   5   7      120.53      118.56      4.93 o 
  -7   5   7      201.95      178.96      5.82 o 
  -6   5   7        1.21       -0.68      1.54 o 
  -5   5   7        0.00        0.38      1.28 o 
  -4   5   7       66.11       67.64      2.74 o 
  -3   5   7      117.95      122.86      3.52 o 
  -2   5   7       37.08       21.64      1.73 o 
  -1   5   7      120.39      124.82      3.48 o 
   0   5   7       41.26       33.96      2.77 o 
   1   5   7       52.00       64.88      3.52 o 
   2   5   7        0.16        0.92      1.34 o 
   3   5   7      175.97      161.19      4.90 o 
   4   5   7        3.34        5.77      1.65 o 
   5   5   7       59.45       47.84      3.41 o 
   6   5   7       36.44       24.92      3.26 o 
   7   5   7        8.55        2.00      2.31 o 
   8   5   7        5.36        7.80      2.80 o 
   9   5   7       58.88       52.04      6.54 o 
  10   5   7        1.41        5.58      3.41 o 
  11   5   7        6.01        8.42      3.74 o 
  12   5   7        0.12       -1.46      3.01 o 
 -13   6   7        0.08        0.19      2.58 o 
 -12   6   7       17.38       16.51      5.63 o 
 -11   6   7        2.01        6.96      2.68 o 
 -10   6   7      153.42      147.68      6.19 o 
  -9   6   7       29.34       23.95      3.20 o 
  -8   6   7      184.76      207.89      6.87 o 
  -7   6   7        1.67       -1.47      1.66 o 
  -6   6   7      175.17      169.82      6.42 o 
  -5   6   7       21.51       26.46      2.71 o 
  -4   6   7       31.07       26.58      2.91 o 
  -3   6   7        0.44        0.48      1.23 o 
  -2   6   7       17.59       22.49      2.65 o 
  -1   6   7      629.57      642.60     15.64 o 
   0   6   7      451.73      439.77      9.91 o 
   1   6   7      404.07      397.55      9.32 o 
   2   6   7       74.39       68.11      4.35 o 
   3   6   7      169.00      170.56      5.41 o 
   4   6   7      124.42      157.82      6.84 o 
   5   6   7      149.69      180.96      7.14 o 
   6   6   7      159.52      159.19      9.01 o 
   7   6   7       39.87       47.47      4.45 o 
   8   6   7        0.00       -2.62      2.62 o 
   9   6   7        3.86        2.90      3.27 o 
  10   6   7        0.26        1.09      3.47 o 
  11   6   7        1.68        0.52      3.39 o 
 -12   7   7        0.44       -2.45      2.45 o 
 -11   7   7        0.06        4.41      2.55 o 
 -10   7   7        3.35        4.46      2.64 o 
  -9   7   7        9.93       14.16      2.91 o 
  -8   7   7       85.77       86.63      4.40 o 
  -7   7   7      180.44      194.84      5.92 o 
  -6   7   7       64.64       86.32      6.21 o 
  -5   7   7       67.93       73.35      4.18 o 
  -4   7   7      459.54      455.46     13.86 o 
  -3   7   7        1.16        3.65      3.19 o 
  -2   7   7      989.32      969.52     22.86 o 
  -1   7   7       54.18       50.78      4.08 o 
   0   7   7      295.07      297.49      8.38 o 
   1   7   7       90.60       85.37      4.21 o 
   2   7   7       49.00       36.50      4.79 o 
   3   7   7        6.11        9.69      2.79 o 
   4   7   7        2.24        0.42      2.27 o 
   5   7   7       43.19       43.01      4.32 o 
   6   7   7       20.66       26.03      5.02 o 
   7   7   7       12.14       19.04      4.37 o 
   8   7   7        1.39       -0.30      3.90 o 
   9   7   7        0.31        0.74      3.42 o 
  10   7   7        2.70        1.56      3.61 o 
 -11   8   7        9.00        7.15      3.02 o 
 -10   8   7       78.95       64.36      4.91 o 
  -9   8   7       51.24       47.00      4.21 o 
  -8   8   7      195.01      206.73      7.94 o 
  -7   8   7      158.91      143.39      6.23 o 
  -6   8   7       55.06       51.73      6.70 o 
  -5   8   7       79.80       78.16      6.55 o 
  -4   8   7       54.71       61.08      5.77 o 
  -3   8   7        3.94       -0.03      2.55 o 
  -2   8   7        0.00        6.74      3.10 o 
  -1   8   7      194.03      169.89      8.29 o 
   0   8   7       98.49      106.87      6.61 o 
   1   8   7       75.11      102.42      7.32 o 
   2   8   7       81.36       76.99      6.68 o 
   3   8   7        4.45        9.26      3.80 o 
   4   8   7      125.90      111.52      7.81 o 
   5   8   7       61.48       84.21      5.69 o 
   6   8   7       87.91       82.61      6.98 o 
   7   8   7        9.89        9.61      4.06 o 
   8   8   7       47.85       48.18      5.96 o 
   9   8   7        0.29       -1.53      3.42 o 
  -9   9   7       24.12       21.80      5.17 o 
  -8   9   7        0.11       -0.97      3.24 o 
  -7   9   7       61.96       63.85      6.70 o 
  -6   9   7       42.13       49.51      6.48 o 
  -5   9   7       13.92       23.87      4.67 o 
  -4   9   7       16.68       16.30      6.68 o 
  -3   9   7        0.62        2.32      3.03 o 
  -2   9   7        1.14       -2.47      2.74 o 
  -1   9   7        6.69        2.79      2.84 o 
   0   9   7        1.47        3.22      3.31 o 
   1   9   7        6.36        8.81      4.55 o 
   2   9   7        0.00        2.02      3.18 o 
   3   9   7        6.41        4.11      3.52 o 
   4   9   7        0.10       -2.13      5.46 o 
   5   9   7        0.11        4.24      2.77 o 
   6   9   7        2.43        4.50      3.79 o 
   7   9   7        0.45        1.84      3.84 o 
  -6  10   7        4.10        6.93      5.70 o 
  -5  10   7        2.02        0.47      4.97 o 
  -4  10   7        8.51        1.85      7.04 o 
  -3  10   7        2.68        4.17      3.41 o 
  -2  10   7       18.60       24.53      6.00 o 
  -1  10   7       81.05       95.78      7.81 o 
   0  10   7        6.23        1.40      3.80 o 
   1  10   7      132.23      151.52      9.74 o 
   2  10   7        3.70        7.97      4.36 o 
   3  10   7       38.18       40.04      6.15 o 
   4  10   7        0.56       -1.25      3.41 o 
 -14   0   8       15.46       13.94      4.42 o 
 -12   0   8      245.20      239.65     12.07 o 
 -10   0   8       33.47       34.47      4.82 o 
  -8   0   8       95.09      114.29      4.99 o 
  -6   0   8        2.36        4.51      1.59 o 
  -4   0   8       12.93       26.97      2.31 o 
  -2   0   8     6604.56     6445.66     97.84 o 
   0   0   8      463.93      503.22     10.29 o 
   2   0   8        9.43        2.17      1.16 o 
   4   0   8        1.68        1.19      1.04 o 
   6   0   8      528.43      668.26     11.79 o 
   8   0   8       48.99       47.81      3.09 o 
  10   0   8       97.17      123.03     10.48 o 
  12   0   8       15.20       14.17      6.09 o 
 -15   1   8        0.83       -1.25      5.04 o 
 -14   1   8        0.16        1.16      2.42 o 
 -13   1   8        0.65       -1.97      1.97 o 
 -12   1   8      459.20      423.15      9.86 o 
 -11   1   8      106.79      103.83      5.57 o 
 -10   1   8      391.73      430.75      9.33 o 
  -9   1   8       43.15       39.70      2.37 o 
  -8   1   8        3.81        1.39      1.21 o 
  -7   1   8        3.63        0.35      1.04 o 
  -6   1   8      210.48      253.46      7.82 o 
  -5   1   8       47.80       19.97      1.52 o 
  -4   1   8     1679.07     1778.15     21.06 o 
  -3   1   8      571.24      687.78      9.47 o 
  -2   1   8     1720.52     1747.90     20.57 o 
  -1   1   8      786.42      695.85     15.20 o 
   0   1   8      388.40      381.00      5.92 o 
   1   1   8       80.60      133.39      2.79 o 
   2   1   8      481.33      452.32      6.60 o 
   3   1   8       27.95       22.93      1.17 o 
   4   1   8       88.68       80.80      2.15 o 
   5   1   8       75.40       69.45      2.55 o 
   6   1   8        0.47       -0.96      0.96 o 
   7   1   8        2.53        2.79      1.27 o 
   8   1   8        9.43        1.36      1.55 o 
   9   1   8        4.62       -0.29      1.21 o 
  10   1   8        8.85        4.71      2.04 o 
  11   1   8        0.16       -0.49      2.97 o 
  12   1   8        7.18        6.46      7.14 o 
  13   1   8        3.90       10.39      6.55 o 
 -15   2   8        0.19        2.14      2.81 o 
 -14   2   8        0.06        0.92      2.10 o 
 -13   2   8       10.05       18.97      5.20 o 
 -12   2   8      139.47      104.49      4.99 o 
 -11   2   8      132.96      133.18      5.34 o 
 -10   2   8      102.01      134.85      5.11 o 
  -9   2   8       30.97       26.88      2.62 o 
  -8   2   8        0.88        3.25      1.30 o 
  -7   2   8       14.81       23.53      1.83 o 
  -6   2   8       13.59       20.13      2.07 o 
  -5   2   8       14.13        5.15      1.13 o 
  -4   2   8      351.01      295.12     12.79 o 
  -3   2   8      526.38      594.87      8.54 o 
  -2   2   8       25.20       40.01      1.78 o 
  -1   2   8      485.92      555.30      9.27 o 
   0   2   8       95.90      118.60      4.02 o 
   1   2   8      606.00      578.81     10.42 o 
   2   2   8      697.34      715.03     10.67 o 
   3   2   8        1.34        9.08      1.23 o 
   4   2   8       56.43       60.25      3.51 o 
   5   2   8       66.64       84.31      4.16 o 
   6   2   8       92.61       73.32      7.45 o 
   7   2   8        0.60       -1.59      1.59 o 
   8   2   8        0.01        0.89      1.64 o 
   9   2   8        8.12        5.48      1.97 o 
  10   2   8       17.55        5.65      2.39 o 
  11   2   8       25.36       52.16      5.05 o 
  12   2   8        2.08        7.31      4.25 o 
  13   2   8        0.10       -1.96      4.91 o 
 -15   3   8        9.76       14.03      3.12 o 
 -14   3   8        0.17       -0.15      2.21 o 
 -13   3   8        7.21        1.23      2.16 o 
 -12   3   8        1.53        3.44      2.23 o 
 -11   3   8       94.60      126.16      5.56 o 
 -10   3   8      166.44      163.04      5.83 o 
  -9   3   8        3.89       20.04      2.54 o 
  -8   3   8      196.06      233.54      6.51 o 
  -7   3   8      213.91      159.15      5.08 o 
  -6   3   8       82.91       64.43      2.64 o 
  -5   3   8      481.49      446.45      7.45 o 
  -4   3   8       80.13       93.82      5.76 o 
  -3   3   8        7.57        7.11      1.35 o 
  -2   3   8      404.87      375.36      6.12 o 
  -1   3   8        2.17        1.37      0.80 o 
   0   3   8       18.48       32.73      2.44 o 
   1   3   8       32.54       47.97      2.85 o 
   2   3   8      309.29      331.19      7.58 o 
   3   3   8      235.56      241.32      8.90 o 
   4   3   8       58.65       80.70      3.47 o 
   5   3   8      265.74      310.88      6.84 o 
   6   3   8       14.87       17.92      2.20 o 
   7   3   8       91.65      100.29      4.10 o 
   8   3   8        1.04       -1.64      1.64 o 
   9   3   8       11.91       13.01      2.91 o 
  10   3   8       13.22       12.38      3.04 o 
  11   3   8        0.00        4.03      2.60 o 
  12   3   8        0.26       -2.46      2.52 o 
  13   3   8        9.13        9.14      5.05 o 
 -14   4   8        2.53        3.67      2.51 o 
 -13   4   8        2.74        5.11      2.48 o 
 -12   4   8        0.63        0.84      2.08 o 
 -11   4   8        2.46        9.40      2.58 o 
 -10   4   8      209.22      255.48      7.60 o 
  -9   4   8        0.51        0.06      1.80 o 
  -8   4   8      302.45      323.90     12.30 o 
  -7   4   8       16.95       18.20      2.32 o 
  -6   4   8        5.16        1.59      1.48 o 
  -5   4   8       31.91       29.08      1.93 o 
  -4   4   8        1.37        2.41      1.08 o 
  -3   4   8        0.01       -0.57      0.93 o 
  -2   4   8        2.59        1.46      0.93 o 
  -1   4   8       17.56       14.55      2.07 o 
   0   4   8      135.70      128.54      5.46 o 
   1   4   8      149.53      133.23      4.79 o 
   2   4   8       60.92       71.66      3.65 o 
   3   4   8       29.60       19.05      2.13 o 
   4   4   8        1.14       -0.66      1.40 o 
   5   4   8       27.21       21.21      2.33 o 
   6   4   8        6.81        6.62      2.38 o 
   7   4   8       13.75       17.36      2.93 o 
   8   4   8        6.81       11.39      2.82 o 
   9   4   8        9.73        6.97      3.38 o 
  10   4   8       36.28       49.31      8.42 o 
  11   4   8       14.88        9.52      3.03 o 
  12   4   8        0.81        2.68      3.77 o 
 -14   5   8        5.97       11.38      3.04 o 
 -13   5   8        3.94        2.60      3.79 o 
 -12   5   8       14.78        7.79      4.17 o 
 -11   5   8       16.85       14.11      2.94 o 
 -10   5   8        2.96        8.68      2.66 o 
  -9   5   8        0.00       -1.52      3.70 o 
  -8   5   8       25.61       27.96      3.63 o 
  -7   5   8      174.08      152.21      5.41 o 
  -6   5   8       35.32       35.65      2.92 o 
  -5   5   8        7.18       10.11      1.92 o 
  -4   5   8       17.08       16.82      1.70 o 
  -3   5   8       63.27       64.83      3.65 o 
  -2   5   8      234.75      269.01      9.00 o 
  -1   5   8      491.30      478.27     10.62 o 
   0   5   8      341.45      316.45      7.92 o 
   1   5   8        0.10        0.89      1.57 o 
   2   5   8      309.21      358.47      7.72 o 
   3   5   8        8.02       14.86      2.15 o 
   4   5   8       61.39       61.83      4.62 o 
   5   5   8        6.20        2.95      1.90 o 
   6   5   8      119.03      133.98      6.14 o 
   7   5   8       25.35       29.74      3.60 o 
   8   5   8       84.34       85.09      5.46 o 
   9   5   8        9.26        9.16      3.24 o 
  10   5   8        2.35        6.83      6.08 o 
  11   5   8        5.14        2.55      3.47 o 
 -13   6   8        0.22        2.11      2.66 o 
 -12   6   8        3.19        2.15      2.53 o 
 -11   6   8        0.87       -1.87      2.41 o 
 -10   6   8       28.75       26.59      3.39 o 
  -9   6   8      100.69       98.42      5.20 o 
  -8   6   8       43.56       38.84      3.50 o 
  -7   6   8      205.45      238.74      7.22 o 
  -6   6   8       47.98       37.89      3.18 o 
  -5   6   8      371.45      369.80      8.71 o 
  -4   6   8        2.10        1.66      3.35 o 
  -3   6   8      880.31      814.23     15.07 o 
  -2   6   8       49.39       39.51      3.32 o 
  -1   6   8      586.55      623.85     12.62 o 
   0   6   8       20.69       22.58      2.85 o 
   1   6   8      191.50      161.12      8.29 o 
   2   6   8       63.25       72.13      4.47 o 
   3   6   8      132.15      182.98      5.74 o 
   4   6   8        6.71        6.30      2.62 o 
   5   6   8        3.23        1.51      2.45 o 
   6   6   8       46.35       58.56      4.79 o 
   7   6   8       53.03       35.77      4.19 o 
   8   6   8        1.59        0.38      2.63 o 
   9   6   8        0.93        4.29      3.56 o 
  10   6   8        3.33        2.99      3.61 o 
  11   6   8        2.05        3.98      6.32 o 
 -12   7   8        3.76       -3.03      5.25 o 
 -11   7   8        7.02        5.18      2.77 o 
 -10   7   8        2.71        3.98      2.64 o 
  -9   7   8        0.07       -2.05      2.05 o 
  -8   7   8       46.05       36.70      3.63 o 
  -7   7   8        1.54        3.52      3.11 o 
  -6   7   8      274.45      276.96     10.86 o 
  -5   7   8      264.69      246.25     10.11 o 
  -4   7   8       39.45       44.29      5.60 o 
  -3   7   8      102.34      108.79      9.40 o 
  -2   7   8       47.62       35.42      4.47 o 
  -1   7   8       42.62       56.18      5.09 o 
   0   7   8       37.34       50.16      3.94 o 
   1   7   8       23.39       21.53      3.06 o 
   2   7   8       24.37       33.23      3.18 o 
   3   7   8      232.53      260.64      8.95 o 
   4   7   8       11.50        7.83      3.06 o 
   5   7   8      184.49      205.12      7.39 o 
   6   7   8       30.32       31.03      5.02 o 
   7   7   8      103.63      103.72      7.69 o 
   8   7   8        7.95        9.21      3.90 o 
   9   7   8       46.73       39.05      9.67 o 
 -10   8   8        3.02        5.21      3.95 o 
  -9   8   8       32.74       29.93      5.32 o 
  -8   8   8        2.38        9.27      3.83 o 
  -7   8   8      163.65      162.18      9.10 o 
  -6   8   8        0.06        2.00      3.29 o 
  -5   8   8      135.50      115.59      7.65 o 
  -4   8   8        0.15       -0.29      2.90 o 
  -3   8   8      173.46      194.05     10.78 o 
  -2   8   8       12.94       11.94      3.48 o 
  -1   8   8      243.28      244.89      9.86 o 
   0   8   8       93.15      118.32      7.08 o 
   1   8   8      163.39      176.76      7.09 o 
   2   8   8      114.88      110.67      7.86 o 
   3   8   8      146.81      148.86      8.90 o 
   4   8   8       40.69       34.99      6.75 o 
   5   8   8       13.13       17.19      3.73 o 
   6   8   8       28.93       30.28      5.26 o 
   7   8   8        0.18        3.36      4.52 o 
   8   8   8        5.01        6.35      4.01 o 
  -8   9   8       31.87       13.18      7.16 o 
  -7   9   8        1.13       -0.31      3.37 o 
  -6   9   8       79.14       88.35      8.50 o 
  -5   9   8       47.38       49.53      5.95 o 
  -4   9   8       35.91       36.65      6.55 o 
  -3   9   8        7.27        4.99      4.97 o 
  -2   9   8       51.26       59.54      5.82 o 
  -1   9   8        2.32        3.93      3.11 o 
   0   9   8       32.62       26.51      7.81 o 
   1   9   8        6.00        8.14      3.66 o 
   2   9   8       33.62       35.00     12.15 o 
   3   9   8        0.01        1.86      3.34 o 
   4   9   8        6.25        4.57      3.48 o 
   5   9   8        1.06        2.91      2.86 o 
   6   9   8        5.07        4.80      3.79 o 
  -5  10   8        5.35       -0.89      3.04 o 
  -4  10   8        1.10        1.69      3.34 o 
  -3  10   8       12.19        8.27      3.49 o 
  -2  10   8        8.85        7.23      3.69 o 
  -1  10   8       15.94       18.45      4.91 o 
   0  10   8        0.03        1.94      3.60 o 
   1  10   8        0.33        0.33      3.32 o 
   2  10   8        8.85        6.12      3.87 o 
   3  10   8        0.21       -2.11      5.14 o 
 -15   0   9       28.33       37.76      6.41 o 
 -13   0   9       77.03      106.31      8.72 o 
 -11   0   9      218.27      234.97     11.60 o 
  -9   0   9      312.68      332.78      9.35 o 
  -7   0   9       26.97       31.58      4.47 o 
  -5   0   9      590.35      476.41     10.73 o 
  -3   0   9       92.82       70.65      3.51 o 
  -1   0   9      216.05      159.16      7.35 o 
   1   0   9       64.31       85.98      3.53 o 
   3   0   9      166.35      175.09      8.90 o 
   5   0   9      132.26       98.51      3.64 o 
   7   0   9       68.16       68.63      5.01 o 
   9   0   9        1.80        5.63      4.53 o 
  11   0   9        0.26       -3.87      4.30 o 
 -15   1   9       16.07       28.88      7.32 o 
 -14   1   9        1.95        7.92      2.97 o 
 -13   1   9       23.42       14.40      3.19 o 
 -12   1   9       11.94       23.64      2.93 o 
 -11   1   9      616.24      653.14     16.67 o 
 -10   1   9      225.94      227.89      5.56 o 
  -9   1   9      310.13      254.87      5.69 o 
  -8   1   9      100.57       97.04      4.54 o 
  -7   1   9      405.59      438.24      9.32 o 
  -6   1   9      106.57      108.37      3.93 o 
  -5   1   9      492.43      509.42      9.21 o 
  -4   1   9      323.66      309.33      5.59 o 
  -3   1   9      164.04      177.47      3.91 o 
  -2   1   9      127.78      106.45      3.96 o 
  -1   1   9      161.72      134.97      3.18 o 
   0   1   9      593.84      574.94      8.18 o 
   1   1   9     1039.05     1117.29     13.96 o 
   2   1   9       55.82       52.97      2.80 o 
   3   1   9      180.34      162.35      3.75 o 
   4   1   9       85.96       98.62      3.00 o 
   5   1   9       67.75       60.74      2.49 o 
   6   1   9       19.82       11.60      1.76 o 
   7   1   9      256.24      240.12      5.90 o 
   8   1   9       30.74       39.65      2.82 o 
   9   1   9        0.87        4.76      2.30 o 
  10   1   9        1.40        0.53      2.79 o 
  11   1   9        6.27        9.88      3.81 o 
  12   1   9        0.00       -3.52      4.88 o 
  13   1   9        1.18       -1.41      5.69 o 
 -15   2   9       16.48       14.08      3.55 o 
 -14   2   9        2.18        5.59      2.39 o 
 -13   2   9        1.58        2.81      2.22 o 
 -12   2   9        0.02        1.38      2.02 o 
 -11   2   9      341.95      348.67      8.88 o 
 -10   2   9       88.98       89.91      7.88 o 
  -9   2   9       65.98       76.11      3.88 o 
  -8   2   9      153.81      133.58      5.97 o 
  -7   2   9      175.10      208.71      4.83 o 
  -6   2   9      172.20      220.91      4.89 o 
  -5   2   9       21.06       26.70      3.00 o 
  -4   2   9      542.52      554.93      8.44 o 
  -3   2   9       40.82       42.83      2.00 o 
  -2   2   9      143.87      169.46      3.67 o 
  -1   2   9      128.90      118.96      3.33 o 
   0   2   9       34.93       18.80      1.99 o 
   1   2   9      215.90      216.04      5.74 o 
   2   2   9       34.93       43.13      2.77 o 
   3   2   9        1.36        2.78      1.51 o 
   4   2   9       10.10        6.31      1.50 o 
   5   2   9        8.42        7.34      1.78 o 
   6   2   9      141.90      147.88      5.81 o 
   7   2   9        7.05        1.74      1.15 o 
   8   2   9       39.73       21.49      2.43 o 
   9   2   9       17.43       24.72      2.74 o 
  10   2   9       46.21       54.13      4.21 o 
  11   2   9       13.34       13.75      4.32 o 
  12   2   9       34.36       24.76      5.05 o 
 -15   3   9        0.10       -0.85      2.40 o 
 -14   3   9        2.75        2.05      3.66 o 
 -13   3   9        1.63        1.59      2.33 o 
 -12   3   9       10.19        7.02      2.30 o 
 -11   3   9       23.13       16.81      2.79 o 
 -10   3   9      296.40      323.14      8.44 o 
  -9   3   9       83.19       66.58      4.60 o 
  -8   3   9       16.63       29.61      2.71 o 
  -7   3   9       16.89       32.32      2.17 o 
  -6   3   9      157.17      133.61      3.77 o 
  -5   3   9        5.88       20.66      1.74 o 
  -4   3   9       53.44       61.34      2.88 o 
  -3   3   9      212.12      269.80      5.81 o 
  -2   3   9      315.56      320.66      7.43 o 
  -1   3   9        0.68       -0.29      1.71 o 
   0   3   9        1.18        1.30      2.57 o 
   1   3   9      322.37      394.44      8.55 o 
   2   3   9      435.00      385.19      9.60 o 
   3   3   9        3.61       -0.58      1.32 o 
   4   3   9      263.62      314.39      6.97 o 
   5   3   9      133.33      155.60      4.90 o 
   6   3   9       42.93       33.34      2.73 o 
   7   3   9        0.04       -0.23      1.59 o 
   8   3   9        9.18       14.03      2.42 o 
   9   3   9        0.05        0.91      2.34 o 
  10   3   9        0.03       -1.51      2.36 o 
  11   3   9        2.56       -1.62      4.14 o 
  12   3   9        1.10        2.28      3.35 o 
 -14   4   9        4.59        9.34      3.32 o 
 -13   4   9       10.20       15.23      3.14 o 
 -12   4   9        6.91       14.31      2.99 o 
 -11   4   9       92.71      114.41      5.42 o 
 -10   4   9        6.56       13.27      3.04 o 
  -9   4   9        9.83       -0.92      1.76 o 
  -8   4   9       10.64       22.74      3.46 o 
  -7   4   9       19.54        4.72      1.75 o 
  -6   4   9       61.16       40.19      2.86 o 
  -5   4   9      108.76       95.32      5.31 o 
  -4   4   9       97.99       94.73      3.13 o 
  -3   4   9      151.71      141.85      6.40 o 
  -2   4   9       81.67       90.94      4.86 o 
  -1   4   9      482.96      490.34     10.16 o 
   0   4   9        3.48        5.04      1.79 o 
   1   4   9      159.35      175.85      5.64 o 
   2   4   9       16.76       17.24      2.34 o 
   3   4   9      175.62      141.30      4.73 o 
   4   4   9        0.00        0.87      1.49 o 
   5   4   9       15.23        7.93      1.97 o 
   6   4   9        4.48        3.65      1.86 o 
   7   4   9        7.62       17.51      2.97 o 
   8   4   9        2.86        2.30      2.38 o 
   9   4   9        6.44        5.55      2.74 o 
  10   4   9       26.76       19.56      3.53 o 
  11   4   9       13.84       16.25      3.50 o 
 -13   5   9        5.28        2.62      2.41 o 
 -12   5   9        6.74        9.74      2.81 o 
 -11   5   9        2.00        6.02      2.41 o 
 -10   5   9       42.16       26.88      3.31 o 
  -9   5   9        0.09        0.39      2.01 o 
  -8   5   9        3.23        3.43      2.38 o 
  -7   5   9       84.47       71.66      4.01 o 
  -6   5   9      275.08      294.75      7.50 o 
  -5   5   9      104.58       90.86      7.17 o 
  -4   5   9        9.84       12.63      2.10 o 
  -3   5   9      583.51      525.91     10.99 o 
  -2   5   9        0.21       -0.32      1.50 o 
  -1   5   9       30.56       30.79      2.85 o 
   0   5   9       58.37       64.30      5.93 o 
   1   5   9      163.65      148.84     11.69 o 
   2   5   9        7.25       12.05      2.27 o 
   3   5   9       29.19       21.65      2.57 o 
   4   5   9        7.75       16.79      2.34 o 
   5   5   9       17.03       19.19      2.61 o 
   6   5   9        6.30        8.10      2.76 o 
   7   5   9       25.18       30.44      3.73 o 
   8   5   9       11.37       24.35      3.74 o 
   9   5   9        0.05       -2.59      2.59 o 
  10   5   9        1.25        1.13      2.78 o 
  11   5   9        0.02        2.14      3.53 o 
 -12   6   9        2.81       -0.35      2.38 o 
 -11   6   9       17.04       19.50      3.13 o 
 -10   6   9       25.29       21.37      3.27 o 
  -9   6   9        0.45        0.28      4.17 o 
  -8   6   9       56.67       44.08      3.65 o 
  -7   6   9        4.67        1.65      2.63 o 
  -6   6   9       41.55       44.33      4.88 o 
  -5   6   9       64.97       56.13      7.23 o 
  -4   6   9       76.55       77.85      5.82 o 
  -3   6   9        3.60        7.07      2.26 o 
  -2   6   9      239.99      234.84     11.72 o 
  -1   6   9        3.70        5.90      2.25 o 
   0   6   9        0.27        0.12      1.90 o 
   1   6   9       78.30       84.05      5.62 o 
   2   6   9      100.76      113.97      4.78 o 
   3   6   9       20.68       22.47      4.36 o 
   4   6   9       94.62      101.96      4.70 o 
   5   6   9        8.33        1.30      3.85 o 
   6   6   9       30.04       45.99      5.02 o 
   7   6   9        1.06        1.09      2.58 o 
   8   6   9       23.11       37.30      4.50 o 
   9   6   9       36.52       34.38      4.51 o 
  10   6   9        8.17        0.98      3.72 o 
 -11   7   9        0.00        2.97      3.71 o 
 -10   7   9        2.43        3.31      3.67 o 
  -9   7   9        3.30        2.79      3.14 o 
  -8   7   9        4.77        1.48      2.96 o 
  -7   7   9        2.24       -2.47      3.44 o 
  -6   7   9       29.91       28.61      7.91 o 
  -5   7   9       84.30       74.45      6.04 o 
  -4   7   9       44.00       43.23     11.91 o 
  -3   7   9       30.82       36.25      7.75 o 
  -2   7   9       15.44       12.97      3.57 o 
  -1   7   9      247.85      265.10      8.11 o 
   0   7   9       71.81       59.53      4.26 o 
   1   7   9        2.50        0.77      3.12 o 
   2   7   9      454.49      491.91     10.39 o 
   3   7   9       16.35       12.89      3.71 o 
   4   7   9      148.76      159.47      7.35 o 
   5   7   9        1.99       -1.59      2.22 o 
   6   7   9       60.08       74.97      5.68 o 
   7   7   9        5.15        7.20      3.30 o 
   8   7   9       11.56       15.83      4.39 o 
   9   7   9        6.79        5.63      4.10 o 
 -10   8   9        2.99        1.36      4.69 o 
  -9   8   9        0.12       -1.27      4.14 o 
  -8   8   9       21.27       18.97      4.52 o 
  -7   8   9        0.33        0.48      3.15 o 
  -6   8   9       30.82       37.06      5.32 o 
  -5   8   9        0.92       -0.34      8.47 o 
  -4   8   9       30.19       17.69      6.18 o 
  -3   8   9       17.03       12.06      3.59 o 
  -2   8   9       24.09       28.63      5.99 o 
  -1   8   9      163.92      165.40      8.27 o 
   0   8   9       10.03        6.05      2.62 o 
   1   8   9       34.12       36.12      3.54 o 
   2   8   9        4.44        9.56      3.19 o 
   3   8   9       15.20       14.93      3.55 o 
   4   8   9        8.21        6.95      3.73 o 
   5   8   9       33.31       37.84      4.56 o 
   6   8   9       25.97       29.72      5.41 o 
   7   8   9       28.67       21.41      5.08 o 
  -7   9   9        4.60        1.11      3.46 o 
  -6   9   9        2.87        0.38      3.63 o 
  -5   9   9        0.61       -2.92      2.92 o 
  -4   9   9       23.53       23.94      4.66 o 
  -3   9   9        0.53        2.15      3.15 o 
  -2   9   9        2.25        1.59      2.84 o 
  -1   9   9       13.69       16.00      4.63 o 
   0   9   9        1.65        0.27      3.10 o 
   1   9   9       19.94       21.62     12.64 o 
   2   9   9       14.61        2.34     11.00 o 
   3   9   9       24.24       26.66      9.77 o 
   4   9   9        0.12        0.72      3.34 o 
   5   9   9        0.12       -1.95      3.73 o 
  -3  10   9        1.07       -0.19      4.26 o 
  -2  10   9        3.31       10.88      3.88 o 
  -1  10   9        8.67        8.19      5.07 o 
   0  10   9        1.23        1.04      5.35 o 
   1  10   9        0.15        6.15      5.72 o 
 -14   0  10        0.26        4.94      4.21 o 
 -12   0  10       32.03       55.71      6.64 o 
 -10   0  10      381.03      390.93     11.02 o 
  -8   0  10        0.00       -0.14      1.76 o 
  -6   0  10       32.28       22.06      4.13 o 
  -4   0  10        4.50        3.47      1.53 o 
  -2   0  10       62.56       77.40      3.75 o 
   0   0  10      121.63       88.67      3.89 o 
   2   0  10      621.14      578.60     19.89 o 
   4   0  10        3.00        4.91      2.19 o 
   6   0  10        5.67       15.15      8.79 o 
   8   0  10       12.11        2.57      4.01 o 
  10   0  10        0.54       -0.84      4.30 o 
  12   0  10       21.91       20.06      7.04 o 
 -15   1  10        1.92        4.85      3.00 o 
 -14   1  10       32.69       39.57      4.53 o 
 -13   1  10       24.30       28.51      3.99 o 
 -12   1  10      127.35      144.07      6.52 o 
 -11   1  10       23.76       29.72      3.33 o 
 -10   1  10      665.49      726.54     11.59 o 
  -9   1  10       80.33       89.07      3.85 o 
  -8   1  10      192.03      182.23      5.46 o 
  -7   1  10        6.70        4.38      1.36 o 
  -6   1  10      118.00      106.70      3.42 o 
  -5   1  10       17.05       22.30      1.73 o 
  -4   1  10      274.03      329.60      6.03 o 
  -3   1  10       33.17       62.35      2.43 o 
  -2   1  10       47.16       41.95      2.02 o 
  -1   1  10      193.83      147.40      3.53 o 
   0   1  10      732.18      651.87     11.54 o 
   1   1  10       15.18        5.23      1.59 o 
   2   1  10       50.40       43.56      3.02 o 
   3   1  10       32.01       54.74      2.43 o 
   4   1  10       58.91       54.52      2.76 o 
   5   1  10       39.85       37.85      2.50 o 
   6   1  10      111.37      108.13      5.34 o 
   7   1  10        2.63       -1.90      1.90 o 
   8   1  10       55.75       62.24      4.47 o 
   9   1  10       20.57       28.97      3.61 o 
  10   1  10       30.71       34.87      4.05 o 
  11   1  10        3.27       -4.59      4.59 o 
  12   1  10       16.65       14.06      6.55 o 
 -15   2  10        0.66        0.23      2.74 o 
 -14   2  10        0.42       -0.64      2.21 o 
 -13   2  10        0.00        1.82      2.16 o 
 -12   2  10       92.18      111.47      5.28 o 
 -11   2  10        4.11       10.74      2.46 o 
 -10   2  10       34.98       38.26      3.30 o 
  -9   2  10      175.94      151.36      6.37 o 
  -8   2  10      118.20       94.48      3.52 o 
  -7   2  10      420.74      443.37      7.81 o 
  -6   2  10       13.06       21.33      2.18 o 
  -5   2  10      347.98      316.47      6.05 o 
  -4   2  10      492.04      399.48      6.89 o 
  -3   2  10      412.63      399.24      6.92 o 
  -2   2  10       45.77       41.35      2.75 o 
  -1   2  10        4.19        4.62      1.54 o 
   0   2  10      172.48      213.11      5.90 o 
   1   2  10      107.50       85.63      3.79 o 
   2   2  10        0.00       -1.36      1.72 o 
   3   2  10      285.27      310.09      6.67 o 
   4   2  10        0.32       -0.75      1.32 o 
   5   2  10       94.10      123.10      4.24 o 
   6   2  10        1.20        0.63      1.58 o 
   7   2  10       76.35       88.24      3.92 o 
   8   2  10        2.15        2.39      2.44 o 
   9   2  10        4.32        9.54      3.02 o 
  10   2  10       13.60        5.63      3.70 o 
  11   2  10        1.94       10.47     10.57 o 
  12   2  10       11.17        2.55      3.89 o 
 -14   3  10        2.01        0.69      2.34 o 
 -13   3  10        1.22        1.20      2.21 o 
 -12   3  10       19.71       12.84      2.83 o 
 -11   3  10       42.31       55.36      4.01 o 
 -10   3  10        1.00        0.92      1.99 o 
  -9   3  10      347.21      303.00      7.93 o 
  -8   3  10       66.21       56.27      3.47 o 
  -7   3  10        5.77        5.13      1.41 o 
  -6   3  10       54.44       52.54      2.60 o 
  -5   3  10        1.82        1.36      1.09 o 
  -4   3  10      222.27      248.18      6.64 o 
  -3   3  10        0.73       -0.65      1.56 o 
  -2   3  10        3.39        0.22      1.31 o 
  -1   3  10       36.55       45.18      3.01 o 
   0   3  10       97.83       98.25      4.20 o 
   1   3  10      112.93      126.70      4.74 o 
   2   3  10       54.34       52.32      3.34 o 
   3   3  10        2.76        1.00      1.47 o 
   4   3  10        0.16       -1.25      1.33 o 
   5   3  10       16.44       12.28      2.09 o 
   6   3  10       24.62       33.81      2.83 o 
   7   3  10        0.80        3.40      1.93 o 
   8   3  10        0.00       -0.62      1.95 o 
   9   3  10       15.61       15.08      3.11 o 
  10   3  10       10.97       27.84      5.80 o 
  11   3  10        5.22       -3.02      5.67 o 
 -14   4  10        1.74        5.19      2.66 o 
 -13   4  10        0.14        2.70      2.40 o 
 -12   4  10       17.85       12.01      2.92 o 
 -11   4  10        3.62        5.66      2.42 o 
 -10   4  10        1.65        2.78      2.16 o 
  -9   4  10       17.38       19.05      2.97 o 
  -8   4  10       53.05       50.08      3.83 o 
  -7   4  10       29.63       34.66      3.02 o 
  -6   4  10        0.99       -1.12      1.99 o 
  -5   4  10       91.97       93.55      4.23 o 
  -4   4  10       17.78       16.50      2.54 o 
  -3   4  10      154.17      157.18      5.41 o 
  -2   4  10       14.37       21.85      2.57 o 
  -1   4  10      147.11      123.76      4.88 o 
   0   4  10       26.94       23.48      2.59 o 
   1   4  10        3.83        4.96      1.80 o 
   2   4  10       26.55       24.80      2.78 o 
   3   4  10       13.43       12.06      2.06 o 
   4   4  10        1.34        3.66      1.76 o 
   5   4  10        1.07        1.46      1.76 o 
   6   4  10        3.40       -0.75      1.74 o 
   7   4  10        7.05        0.82      2.31 o 
   8   4  10       40.85       33.83      3.82 o 
   9   4  10        0.00        3.30      2.74 o 
  10   4  10        9.40        4.81      2.90 o 
  11   4  10        0.17       -0.10      2.69 o 
 -13   5  10       14.58       14.47      5.58 o 
 -12   5  10        0.10       -2.19      2.19 o 
 -11   5  10        5.92        0.54      2.23 o 
 -10   5  10        0.02        0.91      2.34 o 
  -9   5  10      230.52      215.02      7.11 o 
  -8   5  10       52.38       52.38      8.65 o 
  -7   5  10       73.90       86.05      6.23 o 
  -6   5  10       13.60        8.11      3.00 o 
  -5   5  10      253.24      267.32     11.53 o 
  -4   5  10      232.18      252.80      7.23 o 
  -3   5  10        0.43        1.57      1.28 o 
  -2   5  10      170.49      187.55      6.30 o 
  -1   5  10      195.19      194.62     10.21 o 
   0   5  10      294.41      273.13      8.35 o 
   1   5  10       12.36       13.11      2.44 o 
   2   5  10       61.10       76.00      4.26 o 
   3   5  10       35.67       33.21      2.94 o 
   4   5  10       46.19       39.95      3.26 o 
   5   5  10       16.55       21.54      2.80 o 
   6   5  10       10.52       23.23      3.66 o 
   7   5  10        5.59        9.30      3.01 o 
   8   5  10        0.18       -0.08      2.66 o 
   9   5  10        3.84       -0.94      2.75 o 
  10   5  10       10.85       14.64      3.56 o 
 -12   6  10        0.15        1.76      2.40 o 
 -11   6  10        1.11       -2.69      2.69 o 
 -10   6  10        3.03        0.96      4.24 o 
  -9   6  10       47.94       32.35      5.02 o 
  -8   6  10        0.32        1.13      3.91 o 
  -7   6  10        3.43        7.14      3.23 o 
  -6   6  10       24.95       25.59      4.15 o 
  -5   6  10        1.93        0.86      2.52 o 
  -4   6  10       16.69       10.53      3.19 o 
  -3   6  10      391.08      404.69      9.99 o 
  -2   6  10       97.05       80.49     10.27 o 
  -1   6  10      153.08      161.07      6.14 o 
   0   6  10      146.19      144.17      5.92 o 
   1   6  10        0.00       -0.35      1.78 o 
   2   6  10        1.06        5.20      2.60 o 
   3   6  10       39.46       33.01      3.17 o 
   4   6  10       18.29       19.10      2.73 o 
   5   6  10       46.49       56.99      4.94 o 
   6   6  10       46.19       33.70      4.23 o 
   7   6  10       37.34       33.19      4.26 o 
   8   6  10       43.83       51.16      5.02 o 
   9   6  10        6.63       14.61      3.81 o 
 -11   7  10        0.28       -0.04      3.35 o 
 -10   7  10        0.19       -0.34      3.20 o 
  -9   7  10        6.85       11.32      3.97 o 
  -8   7  10       24.80       32.18      5.02 o 
  -7   7  10        2.02        5.09      3.13 o 
  -6   7  10        1.36        2.28      3.09 o 
  -5   7  10       42.13       51.44      5.51 o 
  -4   7  10       26.90       32.10      5.14 o 
  -3   7  10        4.37        2.56      2.91 o 
  -2   7  10       16.71       15.45      3.69 o 
  -1   7  10       54.35       48.17      3.95 o 
   0   7  10        1.72       -0.06      2.04 o 
   1   7  10       26.14       15.98      2.96 o 
   2   7  10        0.19        1.18      2.07 o 
   3   7  10        0.61        0.67      2.50 o 
   4   7  10        0.19        0.92      2.56 o 
   5   7  10        7.03        1.98      3.00 o 
   6   7  10        2.75        2.31      2.94 o 
   7   7  10       12.33       11.38      3.61 o 
   8   7  10        0.14       -0.44      3.08 o 
  -9   8  10        0.14        5.76      3.70 o 
  -8   8  10        0.17        1.49      3.01 o 
  -7   8  10        8.24       11.07      3.82 o 
  -6   8  10       26.71       29.10      4.87 o 
  -5   8  10        3.11       -1.38      2.70 o 
  -4   8  10       92.84      109.49      9.87 o 
  -3   8  10       35.38       31.05      6.18 o 
  -2   8  10        6.15        9.45      3.43 o 
  -1   8  10       39.09       28.84      4.84 o 
   0   8  10        1.79        5.31      2.50 o 
   1   8  10        0.68        1.34      2.13 o 
   2   8  10       15.05       12.47      3.28 o 
   3   8  10        0.93        2.53      2.86 o 
   4   8  10        0.11       -1.07      2.68 o 
   5   8  10        4.96        1.29      3.11 o 
   6   8  10        0.62        0.76      3.67 o 
  -7   9  10        8.16        4.45      5.05 o 
  -6   9  10        0.98        1.57      3.18 o 
  -5   9  10        2.30        0.97      3.09 o 
  -4   9  10        5.40        4.67      3.44 o 
  -3   9  10        1.66        1.63      2.89 o 
  -2   9  10        0.08        0.85      2.76 o 
  -1   9  10        1.55        0.36      2.94 o 
   0   9  10        3.25        3.78      3.65 o 
   1   9  10       14.09       22.35      5.00 o 
   2   9  10       43.64       52.21      6.91 o 
   3   9  10       16.86       15.11      6.62 o 
   4   9  10       33.77       26.04      5.34 o 
 -13   0  11       28.75       33.95      5.98 o 
 -11   0  11      268.06      324.74     10.13 o 
  -9   0  11        0.57        2.58      2.30 o 
  -7   0  11      113.71      104.66      5.08 o 
  -5   0  11      142.52      137.06      5.52 o 
  -3   0  11      104.08      112.15      5.89 o 
  -1   0  11      280.33      318.72      9.99 o 
   1   0  11      517.12      531.26     19.08 o 
   3   0  11        9.20        6.17      2.46 o 
   5   0  11        6.92        8.53      4.97 o 
   7   0  11        0.83        0.40      3.84 o 
   9   0  11        6.39        0.46      4.53 o 
  11   0  11        0.08       -4.62      4.62 o 
 -14   1  11        6.08        3.16      3.64 o 
 -13   1  11       11.15       22.06      4.63 o 
 -12   1  11        1.86        2.21      2.78 o 
 -11   1  11        9.05       12.63      2.53 o 
 -10   1  11       29.31       19.37      2.24 o 
  -9   1  11       68.95       69.38      4.40 o 
  -8   1  11       15.13       11.61      1.81 o 
  -7   1  11       50.76       55.56      2.77 o 
  -6   1  11       60.00       68.78      2.92 o 
  -5   1  11      217.62      239.58      5.24 o 
  -4   1  11        3.76       -0.03      1.45 o 
  -3   1  11      134.55      104.60      3.29 o 
  -2   1  11       13.57       20.25      2.18 o 
  -1   1  11      532.62      494.26      9.74 o 
   0   1  11       18.80       15.13      2.11 o 
   1   1  11      246.86      250.87      6.44 o 
   2   1  11       71.60       70.91      3.45 o 
   3   1  11      195.65      178.25      6.16 o 
   4   1  11        0.81        1.87      2.49 o 
   5   1  11        0.00       -1.60      1.60 o 
   6   1  11       49.26       53.95      6.14 o 
   7   1  11       90.12      111.39     11.30 o 
   8   1  11        7.33       10.60      2.84 o 
   9   1  11        1.47       -0.08      3.26 o 
  10   1  11        0.40       -1.45      2.97 o 
  11   1  11        0.27       -1.96      5.25 o 
 -14   2  11        0.62        3.47      2.39 o 
 -13   2  11        0.03       -0.47      1.98 o 
 -12   2  11        2.50        2.32      2.08 o 
 -11   2  11      119.82      119.51      5.17 o 
 -10   2  11        6.75        7.31      3.57 o 
  -9   2  11       33.80       51.09      3.42 o 
  -8   2  11       12.72       10.16      1.84 o 
  -7   2  11        0.25        1.58      1.01 o 
  -6   2  11      178.19      199.69      6.05 o 
  -5   2  11      128.07      103.69      3.43 o 
  -4   2  11      570.07      524.87     10.54 o 
  -3   2  11      128.77      118.03      5.80 o 
  -2   2  11      273.75      330.99      7.80 o 
  -1   2  11        2.31        2.22      1.47 o 
   0   2  11        7.34        2.92      1.66 o 
   1   2  11      207.18      195.81      5.84 o 
   2   2  11        0.01        3.16      1.63 o 
   3   2  11      148.35      159.83      4.95 o 
   4   2  11        9.52        8.14      1.79 o 
   5   2  11        8.42        8.85      2.69 o 
   6   2  11        3.93        5.69      3.08 o 
   7   2  11        3.93        1.63      2.38 o 
   8   2  11        0.08       -1.59      2.29 o 
   9   2  11        0.44        3.02      2.69 o 
  10   2  11        2.59        0.46      3.97 o 
  11   2  11        1.91       13.39      6.78 o 
 -14   3  11        3.64        0.48      3.27 o 
 -13   3  11        1.60        7.90      2.60 o 
 -12   3  11        0.18       -0.33      2.22 o 
 -11   3  11        6.49       15.86      2.91 o 
 -10   3  11       99.27      114.41      5.27 o 
  -9   3  11      121.20      163.85     13.43 o 
  -8   3  11      507.91      473.49     10.24 o 
  -7   3  11        1.59        3.35      1.47 o 
  -6   3  11       57.34       70.30      3.82 o 
  -5   3  11      122.99       96.69      4.21 o 
  -4   3  11        6.14        3.11      1.69 o 
  -3   3  11       53.13       67.88      3.71 o 
  -2   3  11       29.49       34.22      2.90 o 
  -1   3  11      296.68      268.67      8.98 o 
   0   3  11       54.90       48.60      3.27 o 
   1   3  11       44.73       54.23      4.11 o 
   2   3  11        0.25        1.47      1.74 o 
   3   3  11        1.38       -1.32      1.32 o 
   4   3  11       30.88       32.77      5.24 o 
   5   3  11       18.03       25.74      3.38 o 
   6   3  11        7.58        3.56      3.28 o 
   7   3  11        0.76        2.39      1.71 o 
   8   3  11       16.85       20.54      3.57 o 
   9   3  11       42.23       56.36      6.46 o 
  10   3  11        0.93       -0.73      3.78 o 
  11   3  11        0.89        5.02      4.40 o 
 -13   4  11        2.03        5.95      2.54 o 
 -12   4  11        1.04        4.71      2.46 o 
 -11   4  11      291.01      233.14      7.67 o 
 -10   4  11        6.42        0.49      2.15 o 
  -9   4  11        4.09        9.19      2.98 o 
  -8   4  11       18.05        5.98      2.88 o 
  -7   4  11       24.84       40.90      4.52 o 
  -6   4  11      172.31      160.51      7.53 o 
  -5   4  11        9.04       14.67      2.29 o 
  -4   4  11      143.72      144.99      7.57 o 
  -3   4  11      111.98      112.65      4.79 o 
  -2   4  11       50.78       45.73      3.35 o 
  -1   4  11       10.86       12.45      2.34 o 
   0   4  11       60.53       43.76      3.34 o 
   1   4  11       55.14       59.47      3.81 o 
   2   4  11        0.13       -1.58      1.58 o 
   3   4  11      139.67      160.28      5.38 o 
   4   4  11        3.44        1.16      1.47 o 
   5   4  11        6.56        2.72      1.89 o 
   6   4  11        2.12        0.14      1.91 o 
   7   4  11        1.28        2.46      2.43 o 
   8   4  11        9.66        4.07      2.66 o 
   9   4  11       24.43       35.51      5.98 o 
  10   4  11        4.31        5.85      4.25 o 
 -12   5  11        1.15        2.67      3.21 o 
 -11   5  11        4.86        4.59      3.80 o 
 -10   5  11       11.12        6.42      3.71 o 
  -9   5  11      179.06      171.43     12.59 o 
  -8   5  11      143.92      153.27      8.21 o 
  -7   5  11       51.80       47.01      5.01 o 
  -6   5  11       48.32       42.26      4.78 o 
  -5   5  11       10.13        6.74      2.65 o 
  -4   5  11        2.32       -1.63      2.13 o 
  -3   5  11       17.40       13.49      2.41 o 
  -2   5  11       39.16       33.27      3.23 o 
  -1   5  11        3.98        4.19      2.10 o 
   0   5  11       42.26       39.71      3.41 o 
   1   5  11       51.28       48.88      3.71 o 
   2   5  11       19.42       17.85      2.85 o 
   3   5  11        9.23       10.34      2.26 o 
   4   5  11        5.86        5.81      2.12 o 
   5   5  11       56.53       56.02      3.85 o 
   6   5  11       15.29       10.38      3.13 o 
   7   5  11       17.10       18.02      3.83 o 
   8   5  11        0.06        2.36      2.84 o 
   9   5  11        1.38       -2.22      5.80 o 
 -11   6  11        6.84        7.18      3.65 o 
 -10   6  11        9.22        8.11      3.84 o 
  -9   6  11       16.69       19.13      4.47 o 
  -8   6  11      113.01      128.05     21.01 o 
  -7   6  11        0.05        1.09      2.81 o 
  -6   6  11        2.74        1.43      2.80 o 
  -5   6  11        6.54        7.68      3.87 o 
  -4   6  11       35.94       39.60      4.74 o 
  -3   6  11        5.99        4.14      2.59 o 
  -2   6  11      177.70      174.58      6.50 o 
  -1   6  11        2.49        6.54      2.30 o 
   0   6  11       43.93       43.45      3.73 o 
   1   6  11        3.36        6.90      2.41 o 
   2   6  11       54.53       46.87      3.59 o 
   3   6  11        2.61        3.08      2.03 o 
   4   6  11       26.45       25.85      3.10 o 
   5   6  11       14.64       11.22      3.47 o 
   6   6  11        1.97        2.21      2.86 o 
   7   6  11        0.02        0.87      2.75 o 
   8   6  11        9.44        3.42      3.20 o 
 -10   7  11        1.50        4.93      3.33 o 
  -9   7  11        8.92        4.59      3.10 o 
  -8   7  11       12.37        8.55      3.65 o 
  -7   7  11       90.35       80.66      6.90 o 
  -6   7  11       11.84       10.06      3.71 o 
  -5   7  11        0.06       -0.17      2.65 o 
  -4   7  11       45.50       47.80      5.41 o 
  -3   7  11        2.70        2.05      2.80 o 
  -2   7  11        9.62        8.69      3.23 o 
  -1   7  11        0.24       -1.69      2.01 o 
   0   7  11       34.20       41.14      3.99 o 
   1   7  11       26.35       28.16      3.57 o 
   2   7  11        1.02       -1.75      1.95 o 
   3   7  11        8.50        6.70      3.10 o 
   4   7  11        0.04        0.43      2.62 o 
   5   7  11        4.46        1.77      3.81 o 
   6   7  11       21.60       20.50      4.04 o 
   7   7  11        6.50        5.85      3.52 o 
  -8   8  11       24.71       26.50      5.15 o 
  -7   8  11        9.88       10.60      3.97 o 
  -6   8  11       18.35       22.47      4.78 o 
  -5   8  11       73.24       87.41      7.08 o 
  -4   8  11        8.06        5.82      3.55 o 
  -3   8  11       31.95       34.65      7.58 o 
  -2   8  11       40.15       35.29      4.89 o 
  -1   8  11        0.80        5.69      3.08 o 
   0   8  11       17.10       17.76      3.23 o 
   1   8  11       31.89       38.94      3.70 o 
   2   8  11        0.24        0.52      2.69 o 
   3   8  11       21.35       27.13      4.34 o 
   4   8  11        3.35        5.46      3.24 o 
   5   8  11       12.06       14.28      4.18 o 
  -5   9  11        0.93        3.29      3.18 o 
  -4   9  11        0.67       -0.75      2.94 o 
  -3   9  11        0.13        0.18      3.00 o 
  -2   9  11       14.86       15.18      4.03 o 
  -1   9  11        5.34        0.04      2.97 o 
   0   9  11        6.39       13.22      4.64 o 
   1   9  11        3.09        0.87      3.32 o 
   2   9  11        4.39        8.99      3.50 o 
 -14   0  12       86.96      103.43      9.21 o 
 -12   0  12      124.94      138.67      9.87 o 
 -10   0  12      181.09      224.66      8.43 o 
  -8   0  12      405.08      428.55     11.50 o 
  -6   0  12       57.47       49.20      3.87 o 
  -4   0  12        2.46        8.40      2.86 o 
  -2   0  12       15.83       15.70      4.27 o 
   0   0  12      778.52      820.87     26.10 o 
   2   0  12       81.21       48.70      6.61 o 
   4   0  12        6.51       13.80      4.68 o 
   6   0  12       57.38       70.66      8.23 o 
   8   0  12        0.11       -3.23      3.93 o 
  10   0  12        0.31       -4.10      4.10 o 
 -14   1  12        5.79        8.71      3.17 o 
 -13   1  12        0.02        3.57      4.32 o 
 -12   1  12        7.91       11.57      3.28 o 
 -11   1  12        3.12       -0.78      1.98 o 
 -10   1  12       75.90       76.46      6.84 o 
  -9   1  12      237.77      253.74      7.58 o 
  -8   1  12       69.21       75.35      4.96 o 
  -7   1  12      303.94      294.87      9.11 o 
  -6   1  12      227.01      224.73      5.37 o 
  -5   1  12       69.80       85.39      4.21 o 
  -4   1  12      145.15      129.18      5.52 o 
  -3   1  12       29.26       23.89      2.42 o 
  -2   1  12      442.19      446.70      9.39 o 
  -1   1  12       76.60       70.28      3.66 o 
   0   1  12      185.91      192.92      7.71 o 
   1   1  12       93.05      111.62      6.21 o 
   2   1  12       51.07       55.58      5.72 o 
   3   1  12        2.13        3.02      1.96 o 
   4   1  12        6.15        3.71      2.03 o 
   5   1  12       10.95        4.69      2.24 o 
   6   1  12       80.19       91.62      6.48 o 
   7   1  12        4.88        6.62      3.49 o 
   8   1  12        9.20        9.94      4.91 o 
   9   1  12        0.15       -2.69      2.69 o 
  10   1  12        6.19        8.30      3.97 o 
  11   1  12        0.20       -1.01      4.76 o 
 -14   2  12        7.89        5.43      3.10 o 
 -13   2  12        7.64        3.10      4.76 o 
 -12   2  12        2.66       -1.28      2.05 o 
 -11   2  12       43.77       44.92      3.65 o 
 -10   2  12       20.56       20.70      2.85 o 
  -9   2  12        0.17        0.29      2.08 o 
  -8   2  12      208.96      208.04      9.03 o 
  -7   2  12       46.62       54.21      2.90 o 
  -6   2  12       90.42      100.35      4.59 o 
  -5   2  12        0.80        0.20      1.49 o 
  -4   2  12       16.21       14.28      2.27 o 
  -3   2  12       38.20       35.25      2.88 o 
  -2   2  12      173.57      196.18      8.18 o 
  -1   2  12        9.96       22.24      2.58 o 
   0   2  12       99.79       92.12      4.22 o 
   1   2  12       44.36       44.32      3.29 o 
   2   2  12        0.56       -1.05      2.00 o 
   3   2  12        3.00        2.40      2.16 o 
   4   2  12       16.68        8.30      2.37 o 
   5   2  12       15.23       20.19      3.11 o 
   6   2  12       28.87       31.74      4.62 o 
   7   2  12        0.12       -2.71      2.71 o 
   8   2  12        6.24        2.66      2.78 o 
   9   2  12        9.61       10.70      3.34 o 
  10   2  12        1.28       -4.16      4.16 o 
 -13   3  12        7.73        8.10      2.82 o 
 -12   3  12        0.91        4.46      2.64 o 
 -11   3  12        1.86        4.41      2.21 o 
 -10   3  12        1.68        1.59      2.68 o 
  -9   3  12       13.12       16.96      6.26 o 
  -8   3  12       14.94        9.67      4.07 o 
  -7   3  12      142.90      128.82      5.33 o 
  -6   3  12        0.45        1.79      2.10 o 
  -5   3  12      155.46      181.59      7.55 o 
  -4   3  12       10.16        7.82      2.01 o 
  -3   3  12      159.31      159.09      5.64 o 
  -2   3  12       17.26       13.35      2.38 o 
  -1   3  12       60.59       54.27      3.53 o 
   0   3  12       40.77       35.30      3.07 o 
   1   3  12      105.68       85.20      4.37 o 
   2   3  12       11.12       11.17      2.73 o 
   3   3  12        0.17        2.25      1.71 o 
   4   3  12       32.15       23.70      3.77 o 
   5   3  12        0.21        2.49      2.35 o 
   6   3  12       16.02       17.23      3.36 o 
   7   3  12        0.00        2.31      3.22 o 
   8   3  12        0.14        2.91      2.84 o 
   9   3  12        0.42       -0.19      3.76 o 
  10   3  12        5.79        9.57      4.59 o 
 -13   4  12        6.74        7.45      2.81 o 
 -12   4  12        0.01        4.95      3.44 o 
 -11   4  12        0.17        1.15      2.90 o 
 -10   4  12       55.74       59.46      5.69 o 
  -9   4  12        0.15       -2.45      2.45 o 
  -8   4  12       18.12       16.43      3.73 o 
  -7   4  12       65.90       66.57      5.48 o 
  -6   4  12        0.83        0.94      2.36 o 
  -5   4  12      214.07      226.69      8.95 o 
  -4   4  12      209.48      243.93      7.32 o 
  -3   4  12      376.60      344.40      8.89 o 
  -2   4  12      312.97      341.04      8.78 o 
  -1   4  12       14.23       17.49      2.68 o 
   0   4  12        0.10       -1.56      1.56 o 
   1   4  12       10.17       10.65      2.62 o 
   2   4  12       58.83       66.09      4.12 o 
   3   4  12        0.23       -1.38      1.64 o 
   4   4  12        1.37        4.67      1.99 o 
   5   4  12       20.18       13.46      2.47 o 
   6   4  12        1.15        0.04      1.98 o 
   7   4  12        0.07        3.96      3.59 o 
   8   4  12        6.46        5.07      3.63 o 
   9   4  12        5.03        6.60      4.72 o 
 -12   5  12        2.85        2.75      3.66 o 
 -11   5  12        3.15        4.32      3.80 o 
 -10   5  12       42.55       46.39      5.68 o 
  -9   5  12        2.73       -1.12      2.95 o 
  -8   5  12      207.35      175.88     17.71 o 
  -7   5  12      124.41      151.37      8.25 o 
  -6   5  12      178.15      208.42      9.24 o 
  -5   5  12       56.10       43.98      4.88 o 
  -4   5  12      101.88       73.06      5.61 o 
  -3   5  12        0.40       -1.59      1.72 o 
  -2   5  12       16.48       16.71      2.79 o 
  -1   5  12       32.85       34.39      3.44 o 
   0   5  12       30.72       26.32      3.90 o 
   1   5  12       45.64       52.35      3.93 o 
   2   5  12       81.55       95.38      9.23 o 
   3   5  12       17.00       21.54      2.87 o 
   4   5  12       46.24       40.61      3.58 o 
   5   5  12        1.09        0.93      2.10 o 
   6   5  12        0.24       -2.84      2.84 o 
   7   5  12        0.36        2.54      2.67 o 
   8   5  12        0.06        3.39      3.03 o 
 -11   6  12        1.41        1.99      3.61 o 
 -10   6  12        0.31       -2.19      4.10 o 
  -9   6  12        0.02       -0.34      2.97 o 
  -8   6  12       15.51       19.00      4.31 o 
  -7   6  12      200.48      222.77     14.48 o 
  -6   6  12       63.18       57.68      5.74 o 
  -5   6  12       31.73       19.64      4.13 o 
  -4   6  12       76.65       89.38      9.12 o 
  -3   6  12        1.37        3.72      1.98 o 
  -2   6  12       73.29       68.23      6.07 o 
  -1   6  12      163.33      149.12      6.24 o 
   0   6  12       17.76       23.88      3.29 o 
   1   6  12        7.25        5.51      2.38 o 
   2   6  12       11.81        4.64      2.23 o 
   3   6  12        3.21        3.16      2.17 o 
   4   6  12        1.05        2.08      2.35 o 
   5   6  12       19.51        8.47      3.21 o 
   6   6  12        1.53        0.58      3.14 o 
   7   6  12        0.61       -1.25      2.93 o 
  -9   7  12        3.79       -1.21      3.01 o 
  -8   7  12       14.76       16.63      4.14 o 
  -7   7  12        4.65        3.35      3.19 o 
  -6   7  12       39.56       33.66      5.11 o 
  -5   7  12        7.73       -1.41      2.77 o 
  -4   7  12        0.02        0.30      2.76 o 
  -3   7  12       13.52       17.36      3.96 o 
  -2   7  12       24.36       18.76      3.97 o 
  -1   7  12        1.47        2.71      2.29 o 
   0   7  12        2.70        0.36      2.30 o 
   1   7  12       25.25       20.58      3.37 o 
   2   7  12       38.63       44.81      3.77 o 
   3   7  12        4.29        4.21      4.16 o 
   4   7  12        5.06        6.38      3.06 o 
   5   7  12        3.08        5.78      3.30 o 
   6   7  12        0.14        5.18      3.33 o 
  -7   8  12       37.31       29.84      9.31 o 
  -6   8  12        0.37       -2.62      2.62 o 
  -5   8  12       34.30       35.57      5.39 o 
  -4   8  12        6.09       11.80      3.88 o 
  -3   8  12       10.78        4.82      3.28 o 
  -2   8  12        0.02       -1.37      2.83 o 
  -1   8  12       14.28        7.90      3.44 o 
   0   8  12       14.46       13.47      4.30 o 
   1   8  12        2.50        1.29      2.22 o 
   2   8  12        0.22       -1.25      2.69 o 
   3   8  12        0.24        1.78      2.92 o 
   4   8  12        0.30       -0.01      3.13 o 
  -2   9  12        1.35       -3.52      3.52 o 
 -13   0  13        2.93        9.67      4.27 o 
 -11   0  13        2.30        7.25      2.82 o 
  -9   0  13      131.21      113.90      6.25 o 
  -7   0  13      633.17      682.63     15.86 o 
  -5   0  13      818.52      723.56     23.99 o 
  -3   0  13      981.56     1100.10     32.59 o 
  -1   0  13     2008.37     1858.10     49.48 o 
   1   0  13      447.26      517.26     20.21 o 
   3   0  13       49.74       35.19      6.44 o 
   5   0  13      106.33       96.10      9.38 o 
   7   0  13       12.95        8.92      5.22 o 
   9   0  13        4.60        6.55      5.48 o 
 -13   1  13        0.03        1.07      2.56 o 
 -12   1  13       22.44       21.27      3.10 o 
 -11   1  13       32.29       32.79      5.07 o 
 -10   1  13       25.12       17.29      2.46 o 
  -9   1  13      703.04      713.13     11.82 o 
  -8   1  13        2.28        5.28      1.91 o 
  -7   1  13      572.73      519.82     11.81 o 
  -6   1  13       15.71       10.76      2.49 o 
  -5   1  13      224.50      216.47      7.29 o 
  -4   1  13      113.98      132.64      5.09 o 
  -3   1  13       86.35       84.05      4.94 o 
  -2   1  13      806.84      781.84     18.14 o 
  -1   1  13      124.25      126.12      6.63 o 
   0   1  13       99.25      103.49      9.28 o 
   1   1  13       31.15       51.75      4.75 o 
   2   1  13       28.39       19.32      3.61 o 
   3   1  13       88.81       89.59      6.12 o 
   4   1  13       24.33       26.34      6.81 o 
   5   1  13       84.71       82.52      6.31 o 
   6   1  13        0.01       -1.41      2.80 o 
   7   1  13        0.84        5.31      3.44 o 
   8   1  13        0.88        4.26      3.64 o 
   9   1  13        2.08        0.12      3.43 o 
  10   1  13        0.03       -0.77      6.21 o 
 -13   2  13        7.22        6.41      2.54 o 
 -12   2  13        7.83        5.24      3.14 o 
 -11   2  13        3.72        4.73      2.38 o 
 -10   2  13        3.67        1.79      2.77 o 
  -9   2  13        2.68        0.67      2.64 o 
  -8   2  13       18.40       24.99      3.01 o 
  -7   2  13       72.82       72.89      4.21 o 
  -6   2  13       91.16      116.31      5.09 o 
  -5   2  13       70.54       66.00      3.89 o 
  -4   2  13       85.59       64.53      3.90 o 
  -3   2  13       18.25       25.88      2.88 o 
  -2   2  13      427.61      451.01     14.19 o 
  -1   2  13      617.58      607.77     12.21 o 
   0   2  13       75.00       50.61      8.23 o 
   1   2  13      318.34      313.89     10.66 o 
   2   2  13        9.20        5.13      4.98 o 
   3   2  13       50.28       51.70      4.15 o 
   4   2  13        1.98        1.84      3.11 o 
   5   2  13       62.50       70.60      4.98 o 
   6   2  13       11.76       15.11      3.24 o 
   7   2  13       19.01       17.81      3.84 o 
   8   2  13        0.09       -4.76      4.76 o 
   9   2  13        4.28       14.93      4.48 o 
 -13   3  13        3.32        1.32      3.04 o 
 -12   3  13        0.01       -0.33      2.89 o 
 -11   3  13        9.22       12.01      3.80 o 
 -10   3  13        1.78        2.99      2.99 o 
  -9   3  13       71.15       76.71      5.91 o 
  -8   3  13      134.79      100.86     17.00 o 
  -7   3  13        1.84        0.05      1.35 o 
  -6   3  13      133.68      156.41      5.88 o 
  -5   3  13        0.59        5.16      2.06 o 
  -4   3  13      108.82      110.88      4.95 o 
  -3   3  13        3.61        3.64      2.16 o 
  -2   3  13      102.00      105.36      6.86 o 
  -1   3  13        8.55       10.61      2.31 o 
   0   3  13        5.59        6.87      2.16 o 
   1   3  13       31.92       33.98      4.21 o 
   2   3  13       36.26       42.63      4.71 o 
   3   3  13       32.92       37.01      4.39 o 
   4   3  13        0.39        0.47      2.37 o 
   5   3  13        4.82       -0.70      2.36 o 
   6   3  13        0.54        1.61      2.54 o 
   7   3  13        2.87        4.84      2.69 o 
   8   3  13        0.02        1.74      2.83 o 
   9   3  13        9.40       14.73      4.93 o 
 -12   4  13        1.17        2.33      3.24 o 
 -11   4  13        6.62       16.35      9.76 o 
 -10   4  13       18.88       22.36      4.42 o 
  -9   4  13       10.42       14.09      3.89 o 
  -8   4  13        0.77       -1.82      2.40 o 
  -7   4  13       54.24       68.35      5.78 o 
  -6   4  13      118.78      118.20      6.81 o 
  -5   4  13       30.09       16.33      2.64 o 
  -4   4  13       14.57       21.31      2.96 o 
  -3   4  13      115.54      107.27      6.13 o 
  -2   4  13       41.10       43.60      6.41 o 
  -1   4  13      311.62      286.24      8.24 o 
   0   4  13       13.77        8.81      2.37 o 
   1   4  13       42.76       39.71      3.54 o 
   2   4  13        7.34        6.06      2.40 o 
   3   4  13        2.68        4.38      2.63 o 
   4   4  13        5.77       -1.10      2.30 o 
   5   4  13        8.84        6.69      2.91 o 
   6   4  13       10.26       12.37      3.12 o 
   7   4  13        8.04       16.89      7.23 o 
   8   4  13        0.03       -0.34      3.91 o 
 -11   5  13        0.06       -0.94      3.04 o 
 -10   5  13        1.88        7.34      3.78 o 
  -9   5  13       72.27       69.21      6.38 o 
  -8   5  13       16.46       18.45      4.16 o 
  -7   5  13        5.89        3.62      3.10 o 
  -6   5  13       15.80       11.85      3.34 o 
  -5   5  13        0.27        1.35      2.83 o 
  -4   5  13       99.06      106.84      5.36 o 
  -3   5  13        9.12        7.64      2.44 o 
  -2   5  13       54.73       49.24      4.45 o 
  -1   5  13        9.34       12.71      2.81 o 
   0   5  13        6.53        7.94      2.47 o 
   1   5  13       20.97       20.71      4.46 o 
   2   5  13       36.13       30.71      3.15 o 
   3   5  13       26.97       31.91      3.26 o 
   4   5  13       20.55       26.28      2.76 o 
   5   5  13        2.96        3.26      2.25 o 
   6   5  13        0.00       -1.46      3.73 o 
   7   5  13        1.25       -1.74      3.62 o 
 -10   6  13        1.10        2.02      3.21 o 
  -9   6  13        0.44       -2.43      4.94 o 
  -8   6  13        1.40       -2.61      2.61 o 
  -7   6  13        0.17        0.37      2.93 o 
  -6   6  13      173.48      201.82      9.78 o 
  -5   6  13        7.86        3.98      3.02 o 
  -4   6  13        5.08        5.23      3.02 o 
  -3   6  13      128.32      126.44      6.00 o 
  -2   6  13        1.86        3.79      2.40 o 
  -1   6  13      169.96      181.54      7.07 o 
   0   6  13       14.07       15.45      3.02 o 
   1   6  13       89.39       78.56      5.01 o 
   2   6  13        2.37       -0.57      1.95 o 
   3   6  13       12.78       14.18      4.30 o 
   4   6  13        9.22        5.89      2.45 o 
   5   6  13        4.16        5.53      3.16 o 
   6   6  13        5.70        6.23      3.14 o 
  -8   7  13        2.21        4.15      3.45 o 
  -7   7  13        5.16       11.47      3.97 o 
  -6   7  13        3.26        6.16      3.51 o 
  -5   7  13       34.35       38.96      5.47 o 
  -4   7  13       11.70       11.48      4.17 o 
  -3   7  13        8.97        3.46      7.78 o 
  -2   7  13       16.09       14.86      3.96 o 
  -1   7  13        0.66       -1.80      4.06 o 
   0   7  13        1.64       -1.44      2.60 o 
   1   7  13        6.82       12.05      2.84 o 
   2   7  13        6.01        6.53      2.57 o 
   3   7  13       15.31        9.13      3.63 o 
   4   7  13        0.23        2.80      3.03 o 
   5   7  13        0.31       -1.95      3.82 o 
  -5   8  13        1.46       -2.46      3.07 o 
  -4   8  13       18.59       17.07      5.22 o 
  -3   8  13        4.58        0.41      2.89 o 
  -2   8  13        0.23       -0.19      2.94 o 
  -1   8  13        3.17       -0.38      2.97 o 
   0   8  13        5.17        7.03      2.89 o 
   1   8  13        3.14        3.63      2.54 o 
   2   8  13        0.00       -0.38      2.87 o 
 -12   0  14       17.26       22.23      5.34 o 
 -10   0  14       18.37       11.81      3.22 o 
  -8   0  14        5.74        3.81      4.53 o 
  -6   0  14      670.53      689.27     23.99 o 
  -4   0  14      854.95      750.29     25.43 o 
  -2   0  14      115.29      121.04      9.81 o 
   0   0  14       17.48        7.51      4.33 o 
   2   0  14      199.12      208.99     13.13 o 
   4   0  14      174.85      185.29     12.61 o 
   6   0  14      182.86      222.76     14.75 o 
   8   0  14       25.99       23.38      7.04 o 
 -13   1  14        2.41        3.63      4.76 o 
 -12   1  14       26.69       25.52      3.33 o 
 -11   1  14        2.33        6.87      3.02 o 
 -10   1  14        5.67        3.92      2.84 o 
  -9   1  14       52.49       48.56      4.14 o 
  -8   1  14      238.70      213.16      7.03 o 
  -7   1  14       82.68       64.78      4.18 o 
  -6   1  14      177.76      150.45      7.25 o 
  -5   1  14        1.30        1.55      2.70 o 
  -4   1  14      263.83      259.54      9.53 o 
  -3   1  14        1.44        0.63      6.21 o 
  -2   1  14      666.27      690.56     17.27 o 
  -1   1  14        4.54        6.92      3.16 o 
   0   1  14      564.98      571.47     19.60 o 
   1   1  14       37.04       34.87      8.85 o 
   2   1  14       31.15       23.37      4.18 o 
   3   1  14        6.89        1.98      1.96 o 
   4   1  14       27.96       44.43     11.95 o 
   5   1  14        3.30        6.65      3.57 o 
   6   1  14        3.06        3.99      6.73 o 
   7   1  14        0.27        1.24      3.25 o 
   8   1  14        1.10        4.00      4.46 o 
   9   1  14        0.15        0.09      3.70 o 
 -12   2  14        6.33        6.35      5.85 o 
 -11   2  14       20.74       21.34      4.10 o 
 -10   2  14        4.27        2.81      4.21 o 
  -9   2  14        8.24        8.15      5.05 o 
  -8   2  14       12.82       13.07      2.71 o 
  -7   2  14       32.79       38.36      3.55 o 
  -6   2  14       36.52       33.77      4.24 o 
  -5   2  14        1.46        7.89      2.37 o 
  -4   2  14        1.14        0.19      1.86 o 
  -3   2  14        6.30        3.22      2.56 o 
  -2   2  14        3.64        5.47      4.36 o 
  -1   2  14      152.18      170.45      9.51 o 
   0   2  14        7.73       10.83      3.36 o 
   1   2  14       16.73        8.90      3.41 o 
   2   2  14        1.05        0.64      2.69 o 
   3   2  14       31.47       43.37      5.06 o 
   4   2  14       22.13       14.80      3.21 o 
   5   2  14        1.96        3.90      2.71 o 
   6   2  14       39.46       49.18      5.03 o 
   7   2  14        0.15       -2.89      4.62 o 
   8   2  14       19.64       23.97      7.25 o 
 -12   3  14       12.28       13.03      3.76 o 
 -11   3  14       17.12       19.04      5.15 o 
 -10   3  14        4.92        1.78      2.86 o 
  -9   3  14        1.87       -1.10      2.83 o 
  -8   3  14      134.68      152.95      7.82 o 
  -7   3  14       24.35        6.70      3.18 o 
  -6   3  14        1.41        0.09      2.00 o 
  -5   3  14       78.51       91.40      4.83 o 
  -4   3  14      105.54       80.52      6.85 o 
  -3   3  14      300.27      282.12      8.08 o 
  -2   3  14       49.22       47.95      4.42 o 
  -1   3  14      399.48      442.37     30.93 o 
   0   3  14        4.91        2.88      2.65 o 
   1   3  14       10.40        9.29      3.23 o 
   2   3  14       54.92       49.63      5.12 o 
   3   3  14        0.02       -2.08      2.08 o 
   4   3  14        0.18        2.07      2.52 o 
   5   3  14        1.23        0.38      2.81 o 
   6   3  14        4.40        1.11      2.62 o 
   7   3  14        0.08       -0.51      2.77 o 
   8   3  14       13.51       18.38      6.23 o 
 -11   4  14       11.06       14.39      4.09 o 
 -10   4  14        0.05        5.94      3.87 o 
  -9   4  14       37.54       36.51      5.09 o 
  -8   4  14       91.72      109.20      7.27 o 
  -7   4  14        4.11        3.43      3.04 o 
  -6   4  14       30.56       13.48      3.71 o 
  -5   4  14        4.46        0.93      2.02 o 
  -4   4  14       52.58       58.81      4.18 o 
  -3   4  14       42.62       51.81      4.05 o 
  -2   4  14        1.62       -0.04      2.03 o 
  -1   4  14       34.83       26.11      3.57 o 
   0   4  14      117.25      103.84      5.16 o 
   1   4  14        2.45        1.40      2.09 o 
   2   4  14       50.93       42.79      6.86 o 
   3   4  14        0.41       -2.21      2.21 o 
   4   4  14       24.23       35.35      4.67 o 
   5   4  14       12.35        8.25      3.13 o 
   6   4  14       38.04       43.37      4.78 o 
   7   4  14       13.68       12.56      5.17 o 
 -10   5  14        0.04       -0.86      3.17 o 
  -9   5  14        0.64        2.67      3.36 o 
  -8   5  14       33.56       37.48      5.36 o 
  -7   5  14        0.00       -1.86      2.51 o 
  -6   5  14        3.64        7.42      3.19 o 
  -5   5  14        0.00        2.19      2.75 o 
  -4   5  14        6.56        4.15      2.20 o 
  -3   5  14        3.93        5.07      2.36 o 
  -2   5  14      146.68      132.07      6.01 o 
  -1   5  14        2.69        6.90      2.49 o 
   0   5  14       88.95       70.59      4.67 o 
   1   5  14        0.06        1.47      2.26 o 
   2   5  14      165.50      162.92      6.06 o 
   3   5  14        4.38        4.66      2.26 o 
   4   5  14       36.58       46.96      4.73 o 
   5   5  14        0.03        4.28      4.97 o 
   6   5  14       10.19       17.41      5.23 o 
  -9   6  14        2.93        3.36      3.79 o 
  -8   6  14        7.12        2.88      3.70 o 
  -7   6  14        1.62        0.92      3.08 o 
  -6   6  14       23.34       25.49      5.46 o 
  -5   6  14      119.50      116.95      7.68 o 
  -4   6  14        0.01        3.26      3.05 o 
  -3   6  14        8.40       17.71      3.88 o 
  -2   6  14       12.68       13.97      3.03 o 
  -1   6  14       15.82       19.28      3.26 o 
   0   6  14        0.22        2.93      2.75 o 
   1   6  14        3.66        3.66      2.54 o 
   2   6  14        0.02        2.80      2.28 o 
   3   6  14        3.47        1.38      2.24 o 
   4   6  14        5.86        2.45      2.05 o 
   5   6  14        0.00        4.48      4.01 o 
  -7   7  14        7.26        6.56      3.51 o 
  -6   7  14        0.58        0.61      3.37 o 
  -5   7  14       25.75       36.21      5.52 o 
  -4   7  14       23.25       23.00      4.69 o 
  -3   7  14        0.29        1.50      2.86 o 
  -2   7  14        0.75        0.60      3.93 o 
  -1   7  14        3.51        5.96      2.66 o 
   0   7  14        1.58       -1.29      2.34 o 
   1   7  14        1.90       -0.75      2.12 o 
   2   7  14        0.18       -2.04      2.15 o 
   3   7  14        5.16        0.09      2.87 o 
 -11   0  15       11.37       14.14      5.22 o 
  -9   0  15       91.40       79.38      8.37 o 
  -7   0  15      224.92      249.52     13.68 o 
  -5   0  15      108.94       93.87      8.72 o 
  -3   0  15        7.52        8.40      4.50 o 
  -1   0  15      526.75      577.64     22.60 o 
   1   0  15      934.42      962.92     32.53 o 
   3   0  15      261.05      305.87     16.63 o 
   5   0  15       43.50       41.11      7.74 o 
   7   0  15       24.37       31.52      7.45 o 
 -12   1  15        6.23        6.16      3.29 o 
 -11   1  15        5.35        5.55      3.03 o 
 -10   1  15        5.29        2.69      2.88 o 
  -9   1  15        0.85       -1.39      2.81 o 
  -8   1  15       10.14       14.27      3.59 o 
  -7   1  15       66.55       60.40      5.29 o 
  -6   1  15       57.66       60.20      5.26 o 
  -5   1  15       24.05       27.70      4.09 o 
  -4   1  15       44.83       46.67      4.79 o 
  -3   1  15       14.74       31.47      4.36 o 
  -2   1  15      219.46      197.21     15.67 o 
  -1   1  15       81.98      112.58      7.75 o 
   0   1  15      187.08      231.15      9.76 o 
   1   1  15      165.19      160.29      8.40 o 
   2   1  15        1.33       -2.01      2.62 o 
   3   1  15       31.74       35.22      4.97 o 
   4   1  15        1.63       -3.61      4.89 o 
   5   1  15       13.81       21.14      4.68 o 
   6   1  15        6.70       10.47      4.12 o 
   7   1  15        5.61        5.47      4.14 o 
   8   1  15        4.28       10.81      4.97 o 
 -12   2  15        6.83       10.05      3.58 o 
 -11   2  15        4.44        7.20      3.30 o 
 -10   2  15       26.14       32.46      4.71 o 
  -9   2  15        6.25       10.71      3.37 o 
  -8   2  15       30.17       23.80      3.19 o 
  -7   2  15        6.91        7.75      2.53 o 
  -6   2  15      103.31      110.96      6.80 o 
  -5   2  15        1.34        1.84      2.82 o 
  -4   2  15       73.74       76.38      5.69 o 
  -3   2  15       24.00       30.76      4.44 o 
  -2   2  15       62.36       71.21      6.47 o 
  -1   2  15       70.54       52.82      9.02 o 
   0   2  15       17.36       17.67      4.17 o 
   1   2  15        8.40        4.28      3.14 o 
   2   2  15        0.10       -2.87      2.87 o 
   3   2  15        7.50        6.47      2.87 o 
   4   2  15        6.38        7.47      2.94 o 
   5   2  15        3.50        4.89      6.81 o 
   6   2  15       10.83       12.05      4.32 o 
   7   2  15        0.24       -1.64      3.51 o 
 -11   3  15        0.48        4.57      3.27 o 
 -10   3  15        3.51        4.60      3.38 o 
  -9   3  15       14.68       14.71      3.88 o 
  -8   3  15        0.21       -3.77      3.77 o 
  -7   3  15       66.99       77.13      4.78 o 
  -6   3  15       12.96        9.69      2.65 o 
  -5   3  15        2.09        1.81      2.19 o 
  -4   3  15        1.59        5.75      3.46 o 
  -3   3  15      193.63      202.08     11.13 o 
  -2   3  15        4.23        5.04      3.62 o 
  -1   3  15       68.96       58.96      5.41 o 
   0   3  15       79.98       99.03      6.84 o 
   1   3  15       16.13       16.56      3.78 o 
   2   3  15        0.16        1.33      3.09 o 
   3   3  15        8.62        4.67      2.66 o 
   4   3  15        5.33        0.74      2.49 o 
   5   3  15        2.61       -2.10      2.42 o 
   6   3  15        0.00       -0.88      5.02 o 
   7   3  15        9.70        7.05      3.64 o 
 -10   4  15        0.30       -0.51      3.16 o 
  -9   4  15        5.96        8.15      3.58 o 
  -8   4  15       14.40       16.24      6.11 o 
  -7   4  15        0.99        3.15      2.74 o 
  -6   4  15        0.69        1.96      2.80 o 
  -5   4  15       51.94       51.77      4.25 o 
  -4   4  15        4.56        5.49      2.39 o 
  -3   4  15       13.01        7.23      2.37 o 
  -2   4  15       12.11       14.01      2.79 o 
  -1   4  15       20.99       26.65      4.39 o 
   0   4  15        0.27        3.31      2.89 o 
   1   4  15       20.34       17.56      4.08 o 
   2   4  15        5.00        1.31      3.06 o 
   3   4  15       25.80       31.33      4.09 o 
   4   4  15       10.57        7.39      4.07 o 
   5   4  15        0.23        1.61      2.89 o 
   6   4  15        0.37        1.56      3.06 o 
  -9   5  15       10.17       18.10      4.56 o 
  -8   5  15        0.75        1.40      3.11 o 
  -7   5  15        8.36        9.19      4.17 o 
  -6   5  15        1.98       10.28      7.92 o 
  -5   5  15       34.96       30.46      4.65 o 
  -4   5  15        0.49       -1.99      1.99 o 
  -3   5  15        1.13        0.71      2.14 o 
  -2   5  15       37.46       33.76      3.83 o 
  -1   5  15       10.61        7.97      2.64 o 
   0   5  15       17.82       15.58      3.09 o 
   1   5  15        2.73        5.73      3.30 o 
   2   5  15        1.15        3.49      2.85 o 
   3   5  15        0.00        1.26      2.79 o 
   4   5  15        5.07        8.68      3.33 o 
   5   5  15       17.93        5.60      3.64 o 
  -7   6  15        1.18        1.59      3.32 o 
  -6   6  15       10.16        9.93      3.74 o 
  -5   6  15        5.32       10.39      3.80 o 
  -4   6  15        3.00       -2.43      2.87 o 
  -3   6  15        1.47        2.74      3.08 o 
  -2   6  15        1.30        2.41      2.31 o 
  -1   6  15        0.98        3.55      2.47 o 
   0   6  15       13.32       10.10      2.98 o 
   1   6  15        1.31        1.43      2.48 o 
   2   6  15       37.13       32.44      4.24 o 
   3   6  15        0.87        1.27      3.36 o 
  -4   7  15       68.00       84.57     10.15 o 
  -3   7  15        9.00       10.52      3.88 o 
  -2   7  15       10.30       17.88      4.39 o 
  -1   7  15        6.04        9.79      3.43 o 
   0   7  15        0.10       -1.59      2.48 o 
 -10   0  16        0.03        2.34      4.45 o 
  -8   0  16        0.27       -1.13      3.69 o 
  -6   0  16       80.03       82.85      8.52 o 
  -4   0  16       85.51      103.28      9.76 o 
  -2   0  16      108.31      106.40      9.99 o 
   0   0  16       43.51       63.97      8.46 o 
   2   0  16       63.52       63.91      8.63 o 
   4   0  16       40.62       50.52      8.69 o 
   6   0  16        0.92       -0.29      4.94 o 
 -11   1  16        0.51       -4.19      4.19 o 
 -10   1  16        4.62        3.18      4.68 o 
  -9   1  16        2.23        1.62      2.98 o 
  -8   1  16        0.57        2.20      2.79 o 
  -7   1  16        2.14        2.95      2.95 o 
  -6   1  16       34.47       36.97      4.66 o 
  -5   1  16        0.01       -1.99      3.84 o 
  -4   1  16       14.87       19.09      4.01 o 
  -3   1  16       97.78      109.13      6.91 o 
  -2   1  16      165.60      140.47      9.55 o 
  -1   1  16        1.29        1.04      2.92 o 
   0   1  16       26.54       45.58      5.28 o 
   1   1  16       19.05       11.47      4.17 o 
   2   1  16       85.24       98.00      7.32 o 
   3   1  16        2.57        8.40      3.73 o 
   4   1  16       64.69       64.48      9.67 o 
   5   1  16       29.07       29.83      5.47 o 
   6   1  16       46.02       49.63      7.39 o 
 -11   2  16        2.84        4.33      5.11 o 
 -10   2  16        6.61        5.14      4.97 o 
  -9   2  16        3.84       -2.40      4.21 o 
  -8   2  16       15.45       12.75      3.57 o 
  -7   2  16        0.58       -1.65      3.42 o 
  -6   2  16       59.99       65.91     11.58 o 
  -5   2  16        1.89       -1.38      2.63 o 
  -4   2  16       20.61       15.70      3.82 o 
  -3   2  16       20.02       21.26      3.96 o 
  -2   2  16        8.26        9.82      3.37 o 
  -1   2  16        1.96        5.45      3.10 o 
   0   2  16       30.38       28.80      8.14 o 
   1   2  16       61.29       57.59      5.72 o 
   2   2  16       12.52       14.91      3.91 o 
   3   2  16       22.33       16.02      3.43 o 
   4   2  16        0.56       -0.19      2.93 o 
   5   2  16        0.51       -1.61      3.44 o 
   6   2  16        1.63        3.69      3.98 o 
 -10   3  16        0.04        1.38      3.24 o 
  -9   3  16       11.37       16.58      4.20 o 
  -8   3  16        2.16       -2.52      2.80 o 
  -7   3  16        2.84       -2.59      2.59 o 
  -6   3  16       13.11       19.18      3.99 o 
  -5   3  16       48.94       51.61      8.93 o 
  -4   3  16       36.90       37.13      8.14 o 
  -3   3  16        6.01        6.13      3.00 o 
  -2   3  16       68.89       85.44      6.43 o 
  -1   3  16       76.97       90.22     11.20 o 
   0   3  16       10.48       14.03      3.91 o 
   1   3  16       40.26       48.86      5.65 o 
   2   3  16        4.06        4.35      2.83 o 
   3   3  16        0.72        0.62      3.07 o 
   4   3  16        0.16        0.93      2.89 o 
   5   3  16        0.54       -2.39      2.98 o 
  -9   4  16        5.90        7.71      3.75 o 
  -8   4  16       36.06       39.10      5.32 o 
  -7   4  16        4.99        5.80      3.26 o 
  -6   4  16        2.18        2.34      2.92 o 
  -5   4  16        2.92        0.10      2.72 o 
  -4   4  16        0.03       -0.91      2.64 o 
  -3   4  16        2.25        4.18      2.98 o 
  -2   4  16        0.04       -2.71      2.71 o 
  -1   4  16        9.09       14.01      4.69 o 
   0   4  16       25.33       21.66      8.13 o 
   1   4  16        5.35        5.70      3.45 o 
   2   4  16       24.82       32.64      4.21 o 
   3   4  16        1.76        0.58      2.78 o 
   4   4  16       10.91       13.03      3.37 o 
  -8   5  16        4.55        4.27      3.52 o 
  -7   5  16        0.58        0.90      3.16 o 
  -6   5  16       22.30       20.84      4.37 o 
  -5   5  16       11.04       13.76      4.88 o 
  -4   5  16        4.58        6.21      2.76 o 
  -3   5  16       17.41       19.77      3.37 o 
  -2   5  16       11.78       12.15      5.35 o 
  -1   5  16        0.77        4.60      3.20 o 
   0   5  16        0.66       -0.87      3.13 o 
   1   5  16        2.62        2.66      3.16 o 
   2   5  16        5.86        1.15      2.78 o 
   3   5  16        5.94        4.14      3.22 o 
  -5   6  16        0.24       -1.96      3.16 o 
  -4   6  16        4.46        2.84      3.15 o 
  -3   6  16        5.39        3.25      3.09 o 
  -2   6  16       11.36       14.64      3.24 o 
  -1   6  16        0.23        0.56      3.39 o 
   0   6  16        9.77        8.79      3.67 o 
   1   6  16        6.25        7.43      9.99 o 
  -9   0  17        0.00       -0.84      3.90 o 
  -7   0  17        6.65        3.93      4.47 o 
  -5   0  17      128.83      137.92     11.34 o 
  -3   0  17        5.95        0.72      4.24 o 
  -1   0  17       34.17       46.97      7.79 o 
   1   0  17        2.38       -0.58      4.01 o 
   3   0  17       12.73        9.24      5.80 o 
   5   0  17        4.59       -0.87      5.31 o 
 -10   1  17        0.03        2.68      4.53 o 
  -9   1  17        1.15       -0.08      2.93 o 
  -8   1  17        1.39       -2.69      2.69 o 
  -7   1  17       14.59       16.35      4.05 o 
  -6   1  17       20.46       15.96      3.92 o 
  -5   1  17        2.35        7.34      3.60 o 
  -4   1  17       41.45       40.58      7.36 o 
  -3   1  17        1.65        4.46      3.11 o 
  -2   1  17       13.56        9.18      3.51 o 
  -1   1  17       13.67       19.81      4.27 o 
   0   1  17       28.06       41.30      5.38 o 
   1   1  17      103.15       98.95      7.46 o 
   2   1  17        0.58        6.97      3.72 o 
   3   1  17       27.25       24.74      4.78 o 
   4   1  17       17.32       10.27      4.20 o 
   5   1  17        8.53       14.98      4.50 o 
  -9   2  17        4.51        3.12      4.99 o 
  -8   2  17        0.02       -0.57      3.36 o 
  -7   2  17        3.64        2.32      4.04 o 
  -6   2  17        0.18        3.24      2.92 o 
  -5   2  17       10.92       10.20      3.53 o 
  -4   2  17        0.73       -2.00      2.79 o 
  -3   2  17        0.31       -1.67      4.78 o 
  -2   2  17        0.01        1.54      3.16 o 
  -1   2  17        2.50        0.04      2.93 o 
   0   2  17        1.25       -0.90      6.55 o 
   1   2  17       19.23       17.65      4.25 o 
   2   2  17        1.88        1.42      3.20 o 
   3   2  17        2.53        2.09      3.61 o 
   4   2  17        0.02        2.77      3.78 o 
  -9   3  17       16.61       13.91      6.29 o 
  -8   3  17        7.56       -2.08      4.88 o 
  -7   3  17        4.36        6.98      3.46 o 
  -6   3  17        1.03       -0.02      7.19 o 
  -5   3  17        4.72        0.43      2.97 o 
  -4   3  17       12.80       14.14      3.76 o 
  -3   3  17        5.21        0.63      2.91 o 
  -2   3  17        0.01       -2.99      2.99 o 
  -1   3  17        9.31       10.12      3.78 o 
   0   3  17       63.79       68.97      6.33 o 
   1   3  17        4.51        5.77      3.51 o 
   2   3  17       19.71       25.52      4.16 o 
   3   3  17        8.28        9.05      3.37 o 
   4   3  17        5.25        6.72      3.37 o 
  -7   4  17        5.79       -1.04      4.85 o 
  -6   4  17        0.07        0.14      4.82 o 
  -5   4  17        0.06       -2.21      4.79 o 
  -4   4  17        0.01        0.87      3.90 o 
  -3   4  17        8.73       12.18      3.77 o 
  -2   4  17       10.32        7.89      3.48 o 
  -1   4  17        5.45        3.37      3.25 o 
   0   4  17        8.71        9.48      3.84 o 
   1   4  17        0.09        5.29      3.60 o 
   2   4  17        1.01        5.85      5.57 o 
   3   4  17       19.69       16.14      7.39 o 
  -5   5  17       16.39       17.55      6.49 o 
  -4   5  17        0.21       -0.80      2.92 o 
  -3   5  17        0.01        3.13      3.11 o 
  -2   5  17        0.72        3.07      6.22 o 
  -1   5  17        1.26        0.36      3.21 o 
   0   5  17        0.65        3.43      3.19 o 
  -8   0  18        3.47        6.81      4.99 o 
  -6   0  18        0.94       -2.37      4.47 o 
  -4   0  18       14.08       16.97      5.89 o 
  -2   0  18        8.88       10.80      5.46 o 
   0   0  18       78.03       79.44     10.05 o 
   2   0  18        1.02        1.10      4.53 o 
  -8   1  18        7.61        9.88      3.81 o 
  -7   1  18        4.81        7.48      3.53 o 
  -6   1  18        0.34        2.14      4.55 o 
  -5   1  18       14.66       14.25      4.02 o 
  -4   1  18        0.04       -0.10      3.19 o 
  -3   1  18        3.77        3.81      3.23 o 
  -2   1  18       36.94       26.84      4.99 o 
  -1   1  18       10.94       16.18      4.49 o 
   0   1  18        0.05        6.59      3.56 o 
   1   1  18       30.31       25.25      4.93 o 
   2   1  18       18.69       17.90      4.48 o 
   3   1  18       17.50       13.62      4.73 o 
  -7   2  18        3.85        5.96      3.52 o 
  -6   2  18        3.04        3.94      6.41 o 
  -5   2  18        1.13        1.64      3.05 o 
  -4   2  18       23.06       32.60      7.12 o 
  -3   2  18        0.19        2.11      3.09 o 
  -2   2  18        1.70        0.67      3.08 o 
  -1   2  18        9.02       18.16      4.25 o 
   0   2  18       12.52        9.25      3.96 o 
   1   2  18        3.24        3.46      3.60 o 
   2   2  18        4.53        8.47      4.49 o 
  -6   3  18        1.03        1.88      3.17 o 
  -5   3  18        1.09        3.05      5.73 o 
  -4   3  18        7.24        6.74      5.46 o 
  -3   3  18       11.37        7.40      3.50 o 
  -2   3  18       10.76        8.91      6.67 o 
  -1   3  18       13.00       15.15      4.36 o 
   0   3  18        0.58        2.32      3.55 o 
   1   3  18       18.21       17.04      4.68 o 
  -4   4  18        0.24        0.66      3.24 o 
  -3   4  18        7.31        0.89      3.24 o 
  -2   4  18        6.44       10.18      6.37 o 
  -1   4  18        7.27        7.12      4.11 o 
  -5   0  19        7.07        6.44      5.34 o 
  -3   0  19        2.50       -3.69      4.53 o 
  -1   0  19        1.29        0.89      4.99 o 
  -5   1  19        5.43        6.18      4.60 o 
  -4   1  19        3.07        3.83      3.57 o 
  -3   1  19       32.20       35.84      5.35 o 
  -2   1  19       10.51       12.50      4.34 o 
  -1   1  19       14.28       10.61      4.14 o 
   0   1  19        0.49        0.44      3.41 o 
  -4   2  19        0.87       -2.26      3.37 o 
  -3   2  19        6.55       18.22      5.93 o 
  -2   2  19        7.18        9.19      4.10 o 
                                                 
